# Supplementary material for: Tetra-μ-acetato-κ4 O:O′;κ3 O,O′:O;κ3 O:O,O′-bis­[(acetato-κ2 O,O′)(1,10-phenanthroline-κ2 N,N′)europium(III)]
Source: Acta Crystallogr Sect E Struct Rep Online. 2010 Nov 13;66(Pt 12):m1565. doi: 10.1107/S1600536810046131 (PMC3011772; doi:10.1107/S1600536810046131)
Supplement: Supplementary file 1 [file e-66-m1565-sup1.cif]

##############################################################################
###                                                                        ###
###        Electronic paper (Acta Crystallographica Section E)             ###
###                                                                        ###
##############################################################################
#                                                                            #
# This CIF contains the data in a paper accepted for publication in Acta     #
# Crystallographica Section E. It conforms to the requirements of Notes      #
# for Authors for Section E, and has been peer reviewed under the auspices   #
# of the IUCr Commission on Journals.                                        #
#                                                                            #
# Full details of the Crystallographic Information File format               #
# are given in the paper "The Crystallographic Information File (CIF):       #
# a New Standard Archive File for Crystallography" by S. R. Hall, F. H.      #
# Allen and I. D. Brown [Acta Cryst. (1991), A47, 655-685].                  #
#                                                                            #
# The current version of the core CIF dictionary is obtainable from          #
# ftp://ftp.iucr.org/pub/cif_core.dic. The current version number is 2.4.    #
#                                                                            #
# Software is freely available for graphical display of the structure(s) in  #
# this CIF.  For information consult the CIF home page http://www.iucr.org/  #
# cif/home.html                                                              #
#                                                                            #
# This file may be used for bona fide research purposes within the           #
# scientific community so long as proper attribution is given to the journal # 
# article from which it was obtained.                                        #
#                                                                            #
##############################################################################
                                             
data_global
_audit_creation_method     SHELXL-97
_journal_date_recd_electronic     2010-09-23
_journal_date_accepted     2010-11-09
_journal_name_full     'Acta Crystallographica, Section E'
_journal_year     2010
_journal_volume     66
_journal_issue     12
_journal_page_first     m1565
_journal_page_last     m1565
_journal_paper_category     QM
_journal_coeditor_code     HY2358
_publ_contact_author_name     'Dr. Rui-Qing Fan'
_publ_contact_author_address
;
Department of Chemistry
Harbin Institute of Technology
Harbin 150001
People's republic of China
;
_publ_contact_author_email     fanruiqing@163.com
_publ_contact_author_fax     '86 451 86413710'
_publ_contact_author_phone     '86 451 86418270'
_publ_section_title
;\
Tetra-\m-acetato-\k^4^<i>O</i>:<i>O</i>';\k^3^<i>O</i>,<i>O</i>':<i>O</i>;\
\k^3^<i>O</i>:<i>O</i>,<i>O</i>'-bis[(acetato-\k^2^<i>O</i>,<i>O</i>')(1,10-\
phenanthroline-\k^2^<i>N</i>,<i>N</i>')europium(III)]
;
loop_
    _publ_author_name
    _publ_author_footnote
    _publ_author_address
    'Fan, Rui-Qing' .
;
Department of Chemistry
Harbin Institute of Technology
Harbin 150001
People's Republic of China
;
    'Sun, Cun-Fa' .
;
Department of Chemistry
Harbin Institute of Technology
Harbin 150001
People's Republic of China
;
    'Yang, Yu-Lin' .
;
Department of Chemistry
Harbin Institute of Technology
Harbin 150001
People's Republic of China
;
data_I
_chemical_name_systematic
;
Tetra-\m-acetato-\k^4^<i>O</i>:<i>O</i>';\k^3^<i>O</i>,<i>O</i>':
<i>O</i>;\k^3^<i>O</i>:<i>O</i>,<i>O</i>'-
bis[(acetato-\k^2^<i>O</i>,<i>O</i>')(1,10-phenanthroline-
\k^2^<i>N</i>,<i>N</i>')europium(III)]
bis(\m-acetato-\k^3^O,O':O')bis(\m-acetato-\k^2^O:O')
;
_chemical_name_common     ?
_chemical_formula_moiety     'C36 H34 Eu2 N4 O12'
_chemical_formula_sum     'C36 H34 Eu2 N4 O12'
_chemical_formula_iupac     '[Eu2 (C2 H3 O2)6 (C12 H8 N2)2]'
_chemical_formula_weight     1018.59
_chemical_melting_point     ?
_symmetry_cell_setting     monoclinic
_symmetry_space_group_name_H-M     'P 21/c'
_symmetry_space_group_name_Hall     '-P 2ybc'
loop_
    _symmetry_equiv_pos_as_xyz
    'x, y, z'
    '-x, y+1/2, -z+1/2'
    '-x, -y, -z'
    'x, -y-1/2, z-1/2'
_cell_length_a     9.7249(19)
_cell_length_b     23.670(5)
_cell_length_c     8.2984(17)
_cell_angle_alpha     90.00
_cell_angle_beta     90.32(3)
_cell_angle_gamma     90.00
_cell_volume     1910.2(7)
_cell_formula_units_Z     2
_cell_measurement_reflns_used     3465
_cell_measurement_theta_min     3.29
_cell_measurement_theta_max     27.48
_cell_measurement_temperature     293(2)
_exptl_crystal_description     block
_exptl_crystal_colour     colorless
_exptl_crystal_size_max     0.20
_exptl_crystal_size_mid     0.10
_exptl_crystal_size_min     0.08
_exptl_crystal_density_diffrn     1.771
_exptl_crystal_density_meas     ?
_exptl_crystal_density_method     'not measured'
_exptl_crystal_F_000     1000
_exptl_absorpt_coefficient_mu     3.319
_exptl_absorpt_correction_type     multi-scan
_exptl_absorpt_process_details     '(SADABS; Sheldrick, 1996)'
_exptl_absorpt_correction_T_min     0.5594
_exptl_absorpt_correction_T_max     0.7889
_diffrn_ambient_temperature     293(2)
_diffrn_radiation_type     MoK\a
_diffrn_radiation_wavelength     0.71073
_diffrn_radiation_source     'fine-focus sealed tube'
_diffrn_radiation_monochromator     graphite
_diffrn_measurement_device_type     'Bruker APEX CCD'
_diffrn_measurement_method     '\f and \w'
_diffrn_detector_area_resol_mean     ?
_diffrn_reflns_number     18210
_diffrn_reflns_av_R_equivalents     0.1253
_diffrn_reflns_av_sigmaI/netI     0.1040
_diffrn_reflns_theta_min     3.33
_diffrn_reflns_theta_max     27.45
_diffrn_reflns_theta_full     27.45
_diffrn_measured_fraction_theta_max     0.988
_diffrn_measured_fraction_theta_full     0.988
_diffrn_reflns_limit_h_min     -12
_diffrn_reflns_limit_h_max     12
_diffrn_reflns_limit_k_min     -30
_diffrn_reflns_limit_k_max     30
_diffrn_reflns_limit_l_min     -9
_diffrn_reflns_limit_l_max     10
_diffrn_standards_number     ?
_diffrn_standards_interval_count     ?
_diffrn_standards_interval_time     ?
_diffrn_standards_decay_%     ?
_reflns_number_total     4324
_reflns_number_gt     2668
_reflns_threshold_expression     I>2\s(I)
_refine_ls_structure_factor_coef     Fsqd
_refine_ls_matrix_type     full
_refine_ls_R_factor_all     0.1091
_refine_ls_R_factor_gt     0.0566
_refine_ls_wR_factor_gt     0.0864
_refine_ls_wR_factor_ref     0.1009
_refine_ls_goodness_of_fit_ref     0.985
_refine_ls_restrained_S_all     0.985
_refine_ls_number_reflns     4324
_refine_ls_number_parameters     244
_refine_ls_number_restraints     0
_refine_ls_hydrogen_treatment     constr
_refine_ls_weighting_scheme     calc
_refine_ls_weighting_details
                 'calc w=1/[\s^2^(Fo^2^)+(0.0299P)^2^] where P=(Fo^2^+2Fc^2^)/3'
_atom_sites_solution_hydrogens     geom
_atom_sites_solution_primary     direct
_atom_sites_solution_secondary     difmap
_refine_ls_shift/su_max     0.000
_refine_ls_shift/su_mean     0.000
_refine_diff_density_max     1.017
_refine_diff_density_min     -0.897
_refine_ls_extinction_method     none
_refine_ls_extinction_coef     ?
loop_
    _atom_type_symbol
    _atom_type_description
    _atom_type_scat_dispersion_real
    _atom_type_scat_dispersion_imag
    _atom_type_scat_source
    'C' 'C' 0.0033 0.0016
                         'International Tables Vol C Tables 4.2.6.8 and 6.1.1.4'
    'H' 'H' 0.0000 0.0000
                         'International Tables Vol C Tables 4.2.6.8 and 6.1.1.4'
    'Eu' 'Eu' -0.1578 3.6682
                         'International Tables Vol C Tables 4.2.6.8 and 6.1.1.4'
    'N' 'N' 0.0061 0.0033
                         'International Tables Vol C Tables 4.2.6.8 and 6.1.1.4'
    'O' 'O' 0.0106 0.0060
                         'International Tables Vol C Tables 4.2.6.8 and 6.1.1.4'
_computing_data_collection     'SMART (Bruker, 2007)'
_computing_cell_refinement     'SAINT (Bruker, 2007)'
_computing_data_reduction     'SAINT (Bruker, 2007)'
_computing_structure_solution     'SHELXS97 (Sheldrick, 2008)'
_computing_structure_refinement     'SHELXL97 (Sheldrick, 2008)'
_computing_molecular_graphics
     'SHELXTL (Sheldrick, 2008) and <i>Mercury</i> (Macrae <i>et al.</i>, 2006)'
_computing_publication_material     'SHELXTL (Sheldrick, 2008)'
loop_
    _atom_site_type_symbol
    _atom_site_label
    _atom_site_fract_x
    _atom_site_fract_y
    _atom_site_fract_z
    _atom_site_U_iso_or_equiv
    _atom_site_adp_type
    _atom_site_calc_flag
    _atom_site_refinement_flags
    _atom_site_occupancy
    _atom_site_disorder_assembly
    _atom_site_disorder_group
    Eu Eu1 0.13542(4) 0.060026(13) 0.95103(4) 0.03528(13) Uani d . 1 . .
    O O1 0.0766(5) 0.0993(2) 1.2170(5) 0.0495(14) Uani d . 1 . .
    O O2 0.1771(6) 0.0886(2) 0.6727(6) 0.0517(14) Uani d . 1 . .
    O O3 0.3281(5) 0.0295(2) 0.7710(6) 0.0507(14) Uani d . 1 . .
    O O4 -0.0904(5) 0.08694(18) 0.8702(6) 0.0472(13) Uani d . 1 . .
    O O5 -0.2383(5) 0.01441(19) 0.8964(6) 0.0458(13) Uani d . 1 . .
    O O6 0.0405(5) -0.02279(18) 0.8341(5) 0.0423(12) Uani d . 1 . .
    N N1 0.1482(7) 0.1713(2) 0.9431(8) 0.0511(16) Uani d . 1 . .
    N N2 0.3590(6) 0.1076(2) 1.0623(7) 0.0408(14) Uani d . 1 . .
    C C1 0.4668(7) 0.0771(3) 1.1138(8) 0.0431(19) Uani d . 1 . .
    H H1A 0.4622 0.0380 1.1035 0.052 Uiso calc R 1 . .
    C C2 0.5841(8) 0.1002(3) 1.1811(9) 0.053(2) Uani d . 1 . .
    H H2A 0.6566 0.0772 1.2133 0.063 Uiso calc R 1 . .
    C C3 0.5921(9) 0.1571(3) 1.1996(10) 0.066(3) Uani d . 1 . .
    H H3A 0.6702 0.1733 1.2454 0.079 Uiso calc R 1 . .
    C C4 0.4818(8) 0.1915(3) 1.1492(10) 0.055(2) Uani d . 1 . .
    C C5 0.4823(11) 0.2517(4) 1.1624(12) 0.084(3) Uani d . 1 . .
    H H5A 0.5565 0.2694 1.2124 0.101 Uiso calc R 1 . .
    C C6 0.3792(11) 0.2832(4) 1.1049(12) 0.086(3) Uani d . 1 . .
    H H6A 0.3830 0.3222 1.1162 0.103 Uiso calc R 1 . .
    C C7 0.2628(9) 0.2580(3) 1.0260(10) 0.064(2) Uani d . 1 . .
    C C8 0.1551(10) 0.2892(3) 0.9555(11) 0.075(3) Uani d . 1 . .
    H H8A 0.1569 0.3285 0.9596 0.090 Uiso calc R 1 . .
    C C9 0.0499(11) 0.2627(3) 0.8825(12) 0.083(3) Uani d . 1 . .
    H H9A -0.0214 0.2831 0.8352 0.100 Uiso calc R 1 . .
    C C10 0.0503(10) 0.2035(3) 0.8793(10) 0.067(3) Uani d . 1 . .
    H H10A -0.0233 0.1855 0.8289 0.081 Uiso calc R 1 . .
    C C11 0.2555(8) 0.1984(3) 1.0144(9) 0.049(2) Uani d . 1 . .
    C C12 0.3674(8) 0.1641(3) 1.0785(8) 0.0447(19) Uani d . 1 . .
    C C13 -0.0119(7) 0.0640(3) 1.2593(8) 0.0391(16) Uani d . 1 . .
    C C14 -0.0864(8) 0.0707(3) 1.4136(8) 0.055(2) Uani d . 1 . .
    H H14A -0.1052 0.0342 1.4585 0.083 Uiso calc R 1 . .
    H H14B -0.1714 0.0903 1.3944 0.083 Uiso calc R 1 . .
    H H14C -0.0309 0.0921 1.4877 0.083 Uiso calc R 1 . .
    C C15 0.2801(8) 0.0583(3) 0.6569(9) 0.0431(17) Uani d . 1 . .
    C C16 0.3468(9) 0.0548(4) 0.4946(9) 0.063(2) Uani d . 1 . .
    H H16A 0.4343 0.0736 0.4982 0.095 Uiso calc R 1 . .
    H H16B 0.2889 0.0727 0.4156 0.095 Uiso calc R 1 . .
    H H16C 0.3600 0.0159 0.4661 0.095 Uiso calc R 1 . .
    C C17 -0.2064(8) 0.0637(3) 0.8529(8) 0.0422(17) Uani d . 1 . .
    C C18 -0.3164(8) 0.0977(3) 0.7682(9) 0.056(2) Uani d . 1 . .
    H H18A -0.3995 0.0759 0.7617 0.084 Uiso calc R 1 . .
    H H18B -0.2862 0.1071 0.6615 0.084 Uiso calc R 1 . .
    H H18C -0.3334 0.1318 0.8275 0.084 Uiso calc R 1 . .
loop_
    _atom_site_aniso_label
    _atom_site_aniso_U_11
    _atom_site_aniso_U_22
    _atom_site_aniso_U_33
    _atom_site_aniso_U_12
    _atom_site_aniso_U_13
    _atom_site_aniso_U_23
    Eu1 0.0401(2) 0.02511(17) 0.0406(2) -0.00140(19) -0.00452(14) -0.00032(19)
    O1 0.061(4) 0.044(3) 0.044(3) -0.015(3) 0.004(3) -0.011(2)
    O2 0.061(4) 0.045(3) 0.049(3) 0.014(3) -0.002(3) 0.005(2)
    O3 0.046(3) 0.056(3) 0.049(3) 0.011(3) -0.004(3) 0.002(3)
    O4 0.041(3) 0.036(3) 0.064(3) -0.003(2) -0.009(3) 0.007(3)
    O5 0.047(3) 0.030(3) 0.059(3) 0.000(2) -0.014(3) 0.008(2)
    O6 0.055(3) 0.027(3) 0.044(3) -0.005(2) -0.002(2) -0.011(2)
    N1 0.059(4) 0.033(3) 0.061(4) 0.001(3) -0.008(3) 0.001(3)
    N2 0.047(4) 0.033(3) 0.042(3) -0.006(3) 0.001(3) -0.001(3)
    C1 0.039(5) 0.035(4) 0.055(5) 0.002(3) -0.004(4) 0.003(3)
    C2 0.048(5) 0.049(5) 0.062(5) -0.003(4) -0.012(4) -0.006(4)
    C3 0.064(6) 0.055(5) 0.077(6) -0.007(5) -0.019(5) -0.014(5)
    C4 0.051(5) 0.039(4) 0.075(6) -0.008(4) -0.007(4) -0.002(4)
    C5 0.092(8) 0.046(5) 0.114(8) -0.016(5) -0.034(7) -0.012(6)
    C6 0.106(9) 0.033(5) 0.118(9) -0.011(5) -0.021(7) -0.015(5)
    C7 0.075(7) 0.035(4) 0.081(6) -0.002(4) -0.008(5) -0.003(4)
    C8 0.096(8) 0.031(4) 0.099(7) 0.010(5) -0.017(6) 0.005(5)
    C9 0.101(8) 0.038(5) 0.110(8) 0.014(5) -0.037(7) 0.006(5)
    C10 0.071(7) 0.045(5) 0.086(6) -0.002(4) -0.027(5) 0.006(5)
    C11 0.057(5) 0.028(4) 0.061(5) -0.009(4) 0.003(4) -0.003(4)
    C12 0.055(5) 0.031(4) 0.048(4) -0.006(4) 0.002(4) -0.001(3)
    C13 0.035(4) 0.037(4) 0.046(4) 0.000(4) -0.001(3) 0.000(4)
    C14 0.051(5) 0.073(6) 0.042(4) -0.006(4) 0.009(4) -0.015(4)
    C15 0.040(4) 0.031(4) 0.059(5) -0.007(4) -0.007(4) -0.003(4)
    C16 0.065(6) 0.074(6) 0.052(5) -0.001(5) 0.004(4) -0.001(4)
    C17 0.043(4) 0.038(4) 0.046(4) 0.009(4) 0.002(3) -0.001(4)
    C18 0.052(6) 0.059(5) 0.057(5) 0.003(4) -0.007(4) 0.011(4)
loop_
    _geom_bond_atom_site_label_1
    _geom_bond_atom_site_label_2
    _geom_bond_site_symmetry_2
    _geom_bond_distance
    _geom_bond_publ_flag
    Eu1 O1 . 2.465(5) yes
    Eu1 O2 . 2.443(5) yes
    Eu1 O3 . 2.509(5) yes
    Eu1 O4 . 2.380(5) yes
    Eu1 O5 3_557 2.387(4) yes
    Eu1 O6 . 2.372(4) yes
    Eu1 O6 3_557 2.630(5) yes
    Eu1 N1 . 2.639(6) yes
    Eu1 N2 . 2.613(6) yes
    O1 C13 . 1.251(8) ?
    O2 C15 . 1.240(8) ?
    O3 C15 . 1.254(8) ?
    O4 C17 . 1.262(8) ?
    O5 C17 . 1.261(8) ?
    O5 Eu1 3_557 2.387(4) ?
    O6 C13 3_557 1.276(7) ?
    O6 Eu1 3_557 2.630(5) ?
    N1 C10 . 1.328(9) ?
    N1 C11 . 1.358(8) ?
    N2 C1 . 1.342(8) ?
    N2 C12 . 1.346(8) ?
    C1 C2 . 1.381(9) ?
    C1 H1A . 0.9300 ?
    C2 C3 . 1.356(10) ?
    C2 H2A . 0.9300 ?
    C3 C4 . 1.409(11) ?
    C3 H3A . 0.9300 ?
    C4 C12 . 1.412(9) ?
    C4 C5 . 1.428(10) ?
    C5 C6 . 1.335(11) ?
    C5 H5A . 0.9300 ?
    C6 C7 . 1.434(11) ?
    C6 H6A . 0.9300 ?
    C7 C8 . 1.407(10) ?
    C7 C11 . 1.414(9) ?
    C8 C9 . 1.342(11) ?
    C8 H8A . 0.9300 ?
    C9 C10 . 1.401(10) ?
    C9 H9A . 0.9300 ?
    C10 H10A . 0.9300 ?
    C11 C12 . 1.456(10) ?
    C13 O6 3_557 1.276(7) ?
    C13 C14 . 1.484(10) ?
    C14 H14A . 0.9600 ?
    C14 H14B . 0.9600 ?
    C14 H14C . 0.9600 ?
    C15 C16 . 1.501(11) ?
    C16 H16A . 0.9600 ?
    C16 H16B . 0.9600 ?
    C16 H16C . 0.9600 ?
    C17 C18 . 1.509(9) ?
    C18 H18A . 0.9600 ?
    C18 H18B . 0.9600 ?
    C18 H18C . 0.9600 ?
loop_
    _geom_angle_atom_site_label_1
    _geom_angle_atom_site_label_2
    _geom_angle_atom_site_label_3
    _geom_angle_site_symmetry_1
    _geom_angle_site_symmetry_3
    _geom_angle
    _geom_angle_publ_flag
    O6 Eu1 O4 . . 75.50(15) ?
    O6 Eu1 O5 . 3_557 76.58(15) ?
    O4 Eu1 O5 . 3_557 136.96(17) ?
    O6 Eu1 O2 . . 84.76(16) ?
    O4 Eu1 O2 . . 79.46(18) ?
    O5 Eu1 O2 3_557 . 129.42(18) ?
    O6 Eu1 O1 . . 125.90(17) ?
    O4 Eu1 O1 . . 86.14(18) ?
    O5 Eu1 O1 3_557 . 84.40(17) ?
    O2 Eu1 O1 . . 141.47(16) ?
    O6 Eu1 O3 . . 78.98(17) ?
    O4 Eu1 O3 . . 126.90(16) ?
    O5 Eu1 O3 3_557 . 77.95(17) ?
    O2 Eu1 O3 . . 52.29(16) ?
    O1 Eu1 O3 . . 145.03(16) ?
    O6 Eu1 N2 . . 145.30(17) ?
    O4 Eu1 N2 . . 138.49(16) ?
    O5 Eu1 N2 3_557 . 77.60(16) ?
    O2 Eu1 N2 . . 94.15(18) ?
    O1 Eu1 N2 . . 73.60(18) ?
    O3 Eu1 N2 . . 73.25(18) ?
    O6 Eu1 O6 . 3_557 75.36(17) ?
    O4 Eu1 O6 . 3_557 71.21(16) ?
    O5 Eu1 O6 3_557 3_557 70.45(16) ?
    O2 Eu1 O6 . 3_557 147.77(16) ?
    O1 Eu1 O6 . 3_557 50.54(15) ?
    O3 Eu1 O6 . 3_557 142.95(15) ?
    N2 Eu1 O6 . 3_557 116.62(16) ?
    O6 Eu1 N1 . . 146.45(16) ?
    O4 Eu1 N1 . . 76.66(18) ?
    O5 Eu1 N1 3_557 . 136.95(16) ?
    O2 Eu1 N1 . . 72.03(18) ?
    O1 Eu1 N1 . . 69.92(18) ?
    O3 Eu1 N1 . . 103.7(2) ?
    N2 Eu1 N1 . . 62.53(18) ?
    O6 Eu1 N1 3_557 . 112.49(18) ?
    C13 O1 Eu1 . . 99.3(4) ?
    C15 O2 Eu1 . . 94.4(4) ?
    C15 O3 Eu1 . . 91.0(5) ?
    C17 O4 Eu1 . . 137.6(4) ?
    C17 O5 Eu1 . 3_557 137.0(4) ?
    C13 O6 Eu1 3_557 . 164.5(5) ?
    C13 O6 Eu1 3_557 3_557 90.8(4) ?
    Eu1 O6 Eu1 . 3_557 104.64(16) ?
    C10 N1 C11 . . 116.8(7) ?
    C10 N1 Eu1 . . 123.3(5) ?
    C11 N1 Eu1 . . 119.8(4) ?
    C1 N2 C12 . . 117.2(6) ?
    C1 N2 Eu1 . . 121.8(4) ?
    C12 N2 Eu1 . . 120.9(5) ?
    N2 C1 C2 . . 123.9(7) ?
    N2 C1 H1A . . 118.1 ?
    C2 C1 H1A . . 118.1 ?
    C3 C2 C1 . . 119.1(7) ?
    C3 C2 H2A . . 120.5 ?
    C1 C2 H2A . . 120.5 ?
    C2 C3 C4 . . 119.9(7) ?
    C2 C3 H3A . . 120.1 ?
    C4 C3 H3A . . 120.1 ?
    C3 C4 C12 . . 117.0(7) ?
    C3 C4 C5 . . 123.5(7) ?
    C12 C4 C5 . . 119.5(7) ?
    C6 C5 C4 . . 121.8(8) ?
    C6 C5 H5A . . 119.1 ?
    C4 C5 H5A . . 119.1 ?
    C5 C6 C7 . . 121.3(8) ?
    C5 C6 H6A . . 119.3 ?
    C7 C6 H6A . . 119.3 ?
    C8 C7 C11 . . 117.3(8) ?
    C8 C7 C6 . . 123.7(8) ?
    C11 C7 C6 . . 119.0(8) ?
    C9 C8 C7 . . 120.4(8) ?
    C9 C8 H8A . . 119.8 ?
    C7 C8 H8A . . 119.8 ?
    C8 C9 C10 . . 118.3(8) ?
    C8 C9 H9A . . 120.9 ?
    C10 C9 H9A . . 120.9 ?
    N1 C10 C9 . . 124.7(8) ?
    N1 C10 H10A . . 117.7 ?
    C9 C10 H10A . . 117.7 ?
    N1 C11 C7 . . 122.6(7) ?
    N1 C11 C12 . . 117.8(6) ?
    C7 C11 C12 . . 119.6(7) ?
    N2 C12 C4 . . 123.0(7) ?
    N2 C12 C11 . . 118.2(6) ?
    C4 C12 C11 . . 118.7(6) ?
    O1 C13 O6 . 3_557 119.3(7) ?
    O1 C13 C14 . . 120.7(6) ?
    O6 C13 C14 3_557 . 120.0(7) ?
    C13 C14 H14A . . 109.5 ?
    C13 C14 H14B . . 109.5 ?
    H14A C14 H14B . . 109.5 ?
    C13 C14 H14C . . 109.5 ?
    H14A C14 H14C . . 109.5 ?
    H14B C14 H14C . . 109.5 ?
    O2 C15 O3 . . 122.2(7) ?
    O2 C15 C16 . . 118.7(7) ?
    O3 C15 C16 . . 119.1(7) ?
    C15 C16 H16A . . 109.5 ?
    C15 C16 H16B . . 109.5 ?
    H16A C16 H16B . . 109.5 ?
    C15 C16 H16C . . 109.5 ?
    H16A C16 H16C . . 109.5 ?
    H16B C16 H16C . . 109.5 ?
    O4 C17 O5 . . 126.3(6) ?
    O4 C17 C18 . . 116.8(7) ?
    O5 C17 C18 . . 116.9(7) ?
    C17 C18 H18A . . 109.5 ?
    C17 C18 H18B . . 109.5 ?
    H18A C18 H18B . . 109.5 ?
    C17 C18 H18C . . 109.5 ?
    H18A C18 H18C . . 109.5 ?
    H18B C18 H18C . . 109.5 ?
