# Supplementary material for: Tetra-μ-acetato-κ4 O:O′;κ3 O,O′:O;κ3 O:O,O′-bis­[(acetato-κ2 O,O′)(1,10-phenanthroline-κ2 N,N′)europium(III)]
Source: Acta Crystallogr Sect E Struct Rep Online. 2010 Nov 13;66(Pt 12):m1565. doi: 10.1107/S1600536810046131 (PMC3011772; doi:10.1107/S1600536810046131)
Supplement: Supplementary file 2 [file e-66-m1565-Isup2.hkl]

# 
# h,k,l, Fc-squared, Fo-squared, sigma(Fo-squared) and status flag 
# 
data_I
_shelx_title ' s in p-1                         P21/c' 
_shelx_refln_list_code          4 
_shelx_F_calc_maximum      289.25 
_exptl_crystal_F_000       999.78 
_reflns_d_resolution_high  0.7709 
 
loop_ 
 _symmetry_equiv_pos_as_xyz 
 'x, y, z' 
 '-x, y+1/2, -z+1/2' 
 '-x, -y, -z' 
 'x, -y-1/2, z-1/2' 
 
_cell_length_a     9.7249 
_cell_length_b    23.6700 
_cell_length_c     8.2984 
_cell_angle_alpha  90.000 
_cell_angle_beta   90.320 
_cell_angle_gamma  90.000 
 
_shelx_F_squared_multiplier     1.000 
 
loop_ 
 _refln_index_h 
 _refln_index_k 
 _refln_index_l 
 _refln_F_squared_calc 
 _refln_F_squared_meas 
 _refln_F_squared_sigma 
 _refln_observed_status 
   2   0   0      178.13      330.03     87.12 o 
   3   0   0    13079.24    12036.20    658.09 o 
   4   0   0    33361.74    31999.25   1302.12 o 
   5   0   0     6667.69     6524.06    359.60 o 
   6   0   0     2721.77     2758.03    249.56 o 
   7   0   0     6270.45     6743.18    498.25 o 
   8   0   0     5989.08     6006.29    691.76 o 
   9   0   0      108.47       99.42    143.85 o 
  10   0   0     1595.23     1512.89    275.39 o 
  11   0   0     1812.67     1796.76    323.99 o 
  12   0   0      391.25      406.36    411.04 o 
   2   1   0     8909.50     8967.53    268.15 o 
   3   1   0     2695.44     2660.14    188.55 o 
   4   1   0      249.22      240.96     77.89 o 
   5   1   0     3290.96     3492.49    202.63 o 
   6   1   0     1926.00     1975.98    156.51 o 
   7   1   0        3.13      -11.02    121.69 o 
   8   1   0      297.50      106.95    112.79 o 
   9   1   0     2521.58     2295.17    235.91 o 
  10   1   0        7.88      -25.16    128.62 o 
  11   1   0        3.61      306.24    176.91 o 
  12   1   0      109.91       84.96    169.38 o 
   2   2   0     3793.25     3799.08    161.76 o 
   3   2   0     4983.79     4187.98    191.19 o 
   4   2   0    15068.07    14260.23    448.64 o 
   5   2   0     2798.30     3055.75    269.51 o 
   6   2   0     1369.56     1477.16    169.70 o 
   7   2   0     4121.36     4335.97    267.60 o 
   9   2   0      769.60      755.61    145.63 o 
  10   2   0      473.36      162.43    148.57 o 
  11   2   0     1001.46      825.28    161.92 o 
  12   2   0      277.09       69.15    159.97 o 
   2   3   0    19959.66    20295.11    530.27 o 
   3   3   0     4752.65     4238.06    142.03 o 
   4   3   0     3066.23     2966.32    163.37 o 
   5   3   0    29162.00    29069.89    994.37 o 
   6   3   0    13869.84    13926.54    647.13 o 
   7   3   0      271.32      253.20    125.17 o 
   8   3   0     1145.20     1227.71    151.49 o 
   9   3   0     4976.23     5825.91    524.06 o 
  10   3   0     1060.90      949.44    236.80 o 
  11   3   0        0.38       30.79    127.54 o 
  12   3   0      452.99      226.80    193.98 o 
   1   4   0      804.44      810.93     54.16 o 
   2   4   0      108.88      179.26     53.02 o 
   3   4   0        6.45      111.69     76.35 o 
   4   4   0     4609.56     5482.80    193.59 o 
   5   4   0       47.56      -45.30    124.53 o 
   6   4   0       31.31      -56.13     94.64 o 
   7   4   0       48.53     -103.05    103.05 o 
   8   4   0      178.28      183.89    161.56 o 
   9   4   0        0.06       53.12    161.31 o 
  10   4   0      138.68      124.49    133.12 o 
  11   4   0      113.06       14.24    134.93 o 
  12   4   0        9.51      471.50    183.50 o 
   1   5   0    35137.66    35891.46    852.77 o 
   2   5   0    12376.64    11949.12    284.70 o 
   3   5   0     7374.02     7283.31    188.99 o 
   4   5   0     1435.84     1382.87     80.32 o 
   5   5   0    16294.20    15083.75    426.90 o 
   6   5   0    18369.88    19017.21    595.18 o 
   7   5   0      526.17      575.35    142.44 o 
   8   5   0     2133.43     2211.89    156.29 o 
   9   5   0     4273.85     4516.50    409.70 o 
  10   5   0     1539.67     1715.31    275.82 o 
  11   5   0        0.09      516.14    245.50 o 
  12   5   0      612.61      794.61    163.87 o 
   0   6   0    72885.97    78774.52   3933.06 o 
   1   6   0    14055.37    14266.27    296.72 o 
   2   6   0      261.03      304.69     58.09 o 
   3   6   0    11224.63    10183.62    223.50 o 
   4   6   0    10692.22    10594.06    255.10 o 
   5   6   0     4431.78     4667.82    205.40 o 
   6   6   0      471.24      455.02    120.07 o 
   7   6   0     2802.23     3064.16    231.33 o 
   8   6   0     1100.52     1086.71    201.00 o 
   9   6   0      141.10      271.11    173.63 o 
  10   6   0      105.24      408.07    151.77 o 
  11   6   0      224.15       60.18    123.44 o 
  12   6   0      180.48      340.23    199.63 o 
   1   7   0     9181.48     9239.87    322.19 o 
   2   7   0     2041.52     2066.53    136.33 o 
   3   7   0     2029.94     2289.84    103.95 o 
   4   7   0      200.08      296.99     72.27 o 
   5   7   0    10344.23    10405.29    375.15 o 
   6   7   0     7335.33     8010.63    269.98 o 
   7   7   0      186.05      181.71    156.43 o 
   8   7   0      402.50      300.78    110.37 o 
   9   7   0      752.91      738.25    129.11 o 
  10   7   0      584.01      580.84    187.63 o 
  11   7   0        0.46      465.61    296.55 o 
   0   8   0    75764.01    78879.02   3496.85 o 
   1   8   0    22346.72    22958.54    633.57 o 
   2   8   0      431.27      415.63     55.87 o 
   3   8   0    27024.68    26335.85    577.03 o 
   4   8   0    25158.20    24808.78    706.41 o 
   5   8   0     4145.34     3917.41    124.91 o 
   6   8   0     3443.79     3398.56    211.41 o 
   7   8   0     9561.07     9344.70    381.50 o 
   8   8   0     5218.10     5508.48    282.52 o 
   9   8   0      173.57       63.15    157.25 o 
  10   8   0      766.16      342.73    235.84 o 
  11   8   0     1187.76     1647.82    195.13 o 
  12   8   0      565.24     1075.84    276.43 o 
   1   9   0     2711.14     2735.19     91.50 o 
   2   9   0     5777.50     6114.90    173.81 o 
   3   9   0      382.70      340.80     70.70 o 
   4   9   0     1837.59     1675.61    187.37 o 
   5   9   0       89.81      129.45     77.91 o 
   6   9   0      279.21      272.77    121.76 o 
   7   9   0       12.00      -40.13     96.13 o 
   8   9   0      355.36      220.93    120.31 o 
   9   9   0     1061.48      959.46    155.46 o 
  10   9   0       13.61      282.68    199.08 o 
  11   9   0        1.17      245.14    169.90 o 
  12   9   0       70.91      276.64    293.69 o 
   0  10   0     9219.51     9970.71    438.65 o 
   1  10   0     4506.45     4764.02    137.79 o 
   2  10   0      391.47      434.05     54.66 o 
   3  10   0     8883.34     8668.88    219.74 o 
   4  10   0    10239.04     9519.92    265.55 o 
   5  10   0     1517.58     1598.88    141.76 o 
   6  10   0     2225.69     2160.61    146.76 o 
   7  10   0     6973.29     7232.68    397.29 o 
   8  10   0     3695.56     3606.38    287.59 o 
   9  10   0      123.31      115.09    114.79 o 
  10  10   0      536.97      982.78    163.21 o 
  11  10   0     1016.27     1465.50    256.89 o 
   1  11   0    11339.74    11149.19    269.40 o 
   2  11   0    18919.29    19311.44    497.01 o 
   3  11   0     2575.12     2558.38    169.45 o 
   4  11   0     1562.83     1640.65    139.55 o 
   5  11   0     5981.42     5773.26    331.46 o 
   6  11   0     9292.39     9288.96    402.96 o 
   7  11   0      594.42      655.43    131.46 o 
   8  11   0     1767.55     1693.94    151.21 o 
   9  11   0     3870.77     3839.88    447.02 o 
  10  11   0     1100.42     1048.76    177.80 o 
  11  11   0        9.15      157.49    165.08 o 
   0  12   0      894.22     1015.19    113.81 o 
   1  12   0      130.95      146.21     60.35 o 
   2  12   0      272.13      228.67     70.72 o 
   3  12   0      119.54       56.93     53.59 o 
   4  12   0      309.70      138.58     57.70 o 
   5  12   0       18.38       27.42     71.68 o 
   6  12   0      323.57      410.27    134.05 o 
   7  12   0      292.81      136.86    141.87 o 
   8  12   0      108.69       57.06    138.25 o 
   9  12   0        1.78       84.68    160.03 o 
  10  12   0      141.00      179.09    183.23 o 
  11  12   0      140.92      563.48    239.16 o 
   1  13   0    15427.64    14468.28    528.99 o 
   2  13   0    17566.67    17035.92    463.11 o 
   3  13   0     5578.98     5457.67    202.91 o 
   4  13   0      418.77      264.41     73.11 o 
   5  13   0     6252.01     5901.67    314.57 o 
   6  13   0     8559.78     8453.77    464.83 o 
   7  13   0     1276.95     1181.29    173.44 o 
   8  13   0     1850.46     1816.36    191.64 o 
   9  13   0     3123.58     3147.60    271.25 o 
  10  13   0     1707.10     1775.39    239.07 o 
  11  13   0        0.10       88.46    354.36 o 
   0  14   0     4218.41     3812.20    233.41 o 
   1  14   0     4948.87     5202.41    174.48 o 
   2  14   0      147.90      136.11     79.27 o 
   3  14   0     5717.92     5715.63    237.43 o 
   4  14   0     3053.72     3396.80    246.40 o 
   5  14   0      175.61      119.73    107.85 o 
   6  14   0       86.93        2.19    128.98 o 
   7  14   0     2082.67     2032.05    173.83 o 
   8  14   0     1267.37     1300.11    322.67 o 
   9  14   0       96.49      218.64    172.25 o 
  10  14   0       87.50      367.86    227.83 o 
  11  14   0      207.84      528.53    347.42 o 
   1  15   0     7330.44     7051.01    279.99 o 
   2  15   0     6197.29     6070.87    217.38 o 
   3  15   0     1849.47     1813.78    119.17 o 
   4  15   0       23.59       18.90     55.37 o 
   5  15   0     1201.16     1147.82    135.66 o 
   6  15   0     2178.19     2250.79    200.85 o 
   7  15   0      483.46      458.94    123.07 o 
   8  15   0      338.41      158.41    159.30 o 
   9  15   0     1217.15      921.94    227.25 o 
  10  15   0      373.69      891.20    351.80 o 
  11  15   0        2.62      499.11    651.27 o 
   0  16   0    11286.24    12195.55    705.30 o 
   1  16   0     6042.10     6496.60    268.65 o 
   2  16   0      417.11      323.62     95.97 o 
   3  16   0    11789.98    11994.99    359.46 o 
   4  16   0     3397.82     3528.45    162.95 o 
   5  16   0     2276.94     1762.84    288.07 o 
   6  16   0     1276.63     1273.91    137.83 o 
   7  16   0     5225.27     5420.87    387.79 o 
   8  16   0     4086.93     3886.30    267.95 o 
   9  16   0      119.79      306.07    212.39 o 
  10  16   0      559.89      694.33    267.95 o 
   1  17   0       90.00      290.57     81.84 o 
   2  17   0        8.01      146.10     93.01 o 
   3  17   0        1.77      -50.56    112.94 o 
   4  17   0      274.16      211.33     93.74 o 
   5  17   0       12.99       74.15     92.25 o 
   6  17   0     1255.14     1073.94    140.53 o 
   7  17   0        1.12       85.24    150.05 o 
   8  17   0       47.13      220.20    181.08 o 
   9  17   0       13.41       79.09    127.53 o 
  10  17   0       27.26      606.66    354.92 o 
   0  18   0     9049.39     9379.49    321.42 o 
   1  18   0     3476.78     3599.43    189.61 o 
   2  18   0      839.94      793.79    134.23 o 
   3  18   0     4049.82     4407.64    267.16 o 
   4  18   0    11409.47    11874.54    445.09 o 
   5  18   0      234.11      227.10    113.20 o 
   6  18   0      862.09      759.20    146.75 o 
   7  18   0     3728.91     3341.61    277.03 o 
   8  18   0     2331.45     2081.08    380.39 o 
   9  18   0       61.54      252.38    244.14 o 
  10  18   0      439.49      368.88    250.86 o 
   1  19   0     2965.39     3600.65    301.14 o 
   2  19   0     4630.86     4457.12    217.76 o 
   3  19   0     3659.14     3829.51    214.81 o 
   4  19   0      193.94      214.58    122.65 o 
   5  19   0     6563.61     7031.99    384.01 o 
   6  19   0     3988.23     3975.77    225.30 o 
   7  19   0      518.19      395.10    119.67 o 
   8  19   0      551.90      157.64    180.65 o 
   9  19   0      951.97     1090.68    280.28 o 
   0  20   0     1804.65     1294.42    433.16 o 
   1  20   0       94.97      212.93     84.98 o 
   2  20   0      118.64      141.80     96.91 o 
   3  20   0      474.95      512.47    115.64 o 
   4  20   0      431.33      436.81    104.48 o 
   5  20   0      137.52       59.98    146.10 o 
   6  20   0        3.40       26.57    125.80 o 
   7  20   0      283.72      308.21    125.00 o 
   8  20   0      186.58       53.33    129.51 o 
   9  20   0        7.32       50.45    194.56 o 
   1  21   0     5722.49     5878.33    301.91 o 
   2  21   0     8920.48     9187.03    338.95 o 
   3  21   0     2967.94     3088.60    166.65 o 
   4  21   0        7.80       97.00     77.28 o 
   5  21   0     4176.67     4544.51    384.51 o 
   6  21   0     4050.91     3680.22    322.38 o 
   7  21   0      536.30      599.21    172.95 o 
   8  21   0      526.21      432.01    136.91 o 
   9  21   0     1706.92     1102.29    417.15 o 
   0  22   0     4581.73     4783.68    360.43 o 
   1  22   0      674.33      629.86    115.86 o 
   2  22   0        2.76       46.61    100.80 o 
   3  22   0      320.67      270.57    111.90 o 
   4  22   0      414.04      314.02    100.22 o 
   5  22   0       49.28      157.41    178.16 o 
   6  22   0      105.09      -15.41    341.51 o 
   7  22   0      401.15      555.11    241.40 o 
   8  22   0      506.21      291.45    224.39 o 
   1  23   0     1046.40     1215.55    127.71 o 
   2  23   0     4061.68     4118.31    244.64 o 
   3  23   0     1133.53      993.34    139.88 o 
   4  23   0       48.24       36.33     83.71 o 
   5  23   0     1667.15     2207.46    456.70 o 
   6  23   0     1334.80     1435.32    521.40 o 
   7  23   0      154.19      444.67    202.89 o 
   8  23   0      328.06      616.39    284.01 o 
   0  24   0     6981.26     7120.86    522.20 o 
   1  24   0     2798.92     3015.40    156.99 o 
   2  24   0       67.69      142.94     96.55 o 
   3  24   0     1790.65     1648.81    143.20 o 
   4  24   0     2451.79     1846.05    432.78 o 
   5  24   0      509.84      265.56    203.76 o 
   6  24   0      240.30      352.26    183.22 o 
   7  24   0     1673.54     1260.25    306.88 o 
   1  25   0       27.77       11.40    122.80 o 
   2  25   0       82.85       24.88    139.90 o 
   3  25   0        4.99     -122.62    164.64 o 
   4  25   0       61.85      159.78    159.56 o 
   5  25   0       48.75       53.13    191.18 o 
   6  25   0       15.49      132.39    133.59 o 
   7  25   0       30.70      252.56    243.31 o 
   0  26   0     7647.29     7027.29    447.47 o 
   1  26   0     3016.89     2442.89    378.78 o 
   2  26   0      259.00      306.26    131.93 o 
   3  26   0     2307.38     2231.13    196.81 o 
   4  26   0     2964.48     2709.08    351.09 o 
   5  26   0      354.58      366.33    205.47 o 
   6  26   0      363.48      180.77    187.69 o 
   1  27   0     1521.40     1044.42    297.37 o 
   2  27   0     1994.83     2087.31    232.11 o 
   3  27   0      662.75      781.17    119.35 o 
   4  27   0       43.66      121.26    173.61 o 
   5  27   0     1405.48      788.48    341.33 o 
   6  27   0     1016.52      987.23    679.58 o 
   0  28   0     1106.07      829.89    169.87 o 
   1  28   0      529.08      339.10    124.18 o 
   2  28   0       72.03       28.57    125.89 o 
   3  28   0      341.20      474.32    193.20 o 
   4  28   0      215.25      305.87    229.37 o 
   5  28   0       75.66      688.82    278.41 o 
   1  29   0     2164.81     2619.16    576.56 o 
   2  29   0     3208.94     3402.65    562.88 o 
   3  29   0      496.55      561.26    225.02 o 
   4  29   0       67.70      -10.56    183.93 o 
   0  30   0      458.69      283.68    504.10 o 
   1  30   0      222.76     1081.86    578.19 o 
   2  30   0        4.18      227.65    164.40 o 
 -12   1   1      411.44      224.82    175.89 o 
 -11   1   1     1812.43     1353.50    277.02 o 
 -10   1   1     2883.69     2408.42    274.45 o 
  -9   1   1       17.43       26.40    189.07 o 
  -8   1   1     1162.05     1179.19    153.98 o 
  -7   1   1     4932.41     5518.70    429.90 o 
  -6   1   1     3515.29     3980.19    258.81 o 
  -5   1   1        4.36      131.64     91.63 o 
  -4   1   1    15837.36    15248.28    453.89 o 
  -3   1   1    37396.26    36002.14   1061.72 o 
  -2   1   1     2951.40     2879.47    151.24 o 
  -1   1   1     4567.23     4615.45    137.26 o 
   1   1   1    33331.74    33699.36    504.09 o 
   2   1   1     1028.43     1066.30     81.26 o 
   3   1   1    12240.27    11266.93    287.38 o 
   4   1   1    21130.38    20253.00    515.38 o 
   5   1   1    11059.40    11061.35    346.55 o 
   6   1   1       21.25      134.96     82.15 o 
   7   1   1     7526.11     7763.84    317.21 o 
   8   1   1    13471.59    14699.66    620.64 o 
   9   1   1     1397.05     1598.69    188.75 o 
  10   1   1      273.08      295.81    154.30 o 
  11   1   1     1973.77     2026.68    316.97 o 
  12   1   1      753.50      886.40    189.41 o 
 -12   2   1      573.35      216.73    181.85 o 
 -11   2   1       75.48      450.65    163.72 o 
 -10   2   1      333.74      134.57    146.26 o 
  -9   2   1     3998.19     4160.66    277.24 o 
  -8   2   1      847.65      956.20    246.69 o 
  -7   2   1        4.70       79.07    121.82 o 
  -6   2   1     2838.75     2965.65    226.91 o 
  -5   2   1    13328.07    13111.53    440.01 o 
  -4   2   1     2862.50     2445.43    141.31 o 
  -3   2   1     1734.02     1919.35    153.93 o 
   1   2   1     2286.23     2211.03     62.83 o 
   2   2   1    57811.13    59682.35   1556.58 o 
   3   2   1    18354.95    17742.65    423.20 o 
   4   2   1      250.81      276.32     62.64 o 
   5   2   1     4347.75     4200.94    176.29 o 
   6   2   1    11549.60    11826.57    407.42 o 
   7   2   1     1929.38     1904.65    222.97 o 
   8   2   1      280.14      314.95    110.52 o 
   9   2   1     3231.89     3330.62    252.64 o 
  10   2   1     1025.82      624.70    195.00 o 
  11   2   1      135.31      438.98    171.39 o 
  12   2   1      130.54      672.96    271.34 o 
 -12   3   1       72.63      267.70    213.48 o 
 -11   3   1      553.30      574.50    197.19 o 
 -10   3   1      271.30      182.22    134.32 o 
  -9   3   1        6.07      -45.57    140.28 o 
  -8   3   1      502.32      343.54    141.72 o 
  -7   3   1      676.89      645.78    155.31 o 
  -6   3   1      961.75     1212.88    139.20 o 
  -5   3   1       60.60     -139.43    139.43 o 
  -4   3   1     7218.16     7415.08    251.66 o 
  -3   3   1    10878.01    10150.47    301.94 o 
  -2   3   1     1859.95     2099.19    150.14 o 
  -1   3   1     3300.39     3390.39    151.89 o 
   0   3   1     2256.34     2267.98     47.08 o 
   1   3   1    13811.88    14397.59    290.21 o 
   2   3   1        9.55       24.64     56.62 o 
   3   3   1     3255.46     3040.78     99.02 o 
   4   3   1      110.55      128.94     87.04 o 
   5   3   1     1368.85     1301.46    132.33 o 
   6   3   1       29.84      -36.54     84.09 o 
   7   3   1     3305.54     3297.62    227.68 o 
   8   3   1      790.62      728.96    172.85 o 
   9   3   1      539.38      419.54    143.33 o 
  10   3   1       85.92      -42.67    125.37 o 
  11   3   1      406.18      306.36    185.30 o 
  12   3   1      156.36      134.44    178.46 o 
 -12   4   1      991.58     1058.37    324.12 o 
 -11   4   1      110.35      168.48    210.17 o 
 -10   4   1     1305.07     1217.49    194.02 o 
  -9   4   1     4218.89     4789.93    299.93 o 
  -8   4   1     2976.39     2333.00    492.74 o 
  -7   4   1       38.63      -76.75    139.84 o 
  -6   4   1     8528.79     8104.33    404.72 o 
  -5   4   1    25520.63    24348.09    779.72 o 
  -4   4   1    10204.32     9729.93    314.69 o 
  -3   4   1     3130.92     3088.95    161.68 o 
  -2   4   1     8508.66     8101.79    244.20 o 
   0   4   1     9768.88    10984.42    300.95 o 
   1   4   1    10940.12    10961.30    188.08 o 
   2   4   1    83665.38    86931.30   2537.49 o 
   3   4   1    38550.39    38102.01    908.83 o 
   4   4   1       31.72       19.63     75.78 o 
   5   4   1    10053.20     9560.76    255.42 o 
   6   4   1    20198.46    20302.52    628.06 o 
   7   4   1     3294.30     3707.93    219.18 o 
   8   4   1      442.61      298.97    107.35 o 
   9   4   1     3684.52     4125.55    335.04 o 
  10   4   1     2404.82     2822.03    220.82 o 
  11   4   1      372.87      407.74    200.53 o 
  12   4   1      335.61      601.03    201.85 o 
 -12   5   1       78.41      190.67    238.62 o 
 -11   5   1       88.66        0.48    121.76 o 
 -10   5   1       71.97      -80.84    186.97 o 
  -9   5   1        6.35      -76.39    124.14 o 
  -8   5   1       19.07      103.85    141.51 o 
  -7   5   1     1289.60     1165.13    276.25 o 
  -6   5   1      831.19      832.06    190.38 o 
  -5   5   1       70.37      -98.71     98.71 o 
  -4   5   1      356.17      177.56     83.62 o 
  -3   5   1       14.55       28.14     78.87 o 
  -2   5   1       55.83       66.49     70.23 o 
  -1   5   1      560.59      720.52     92.61 o 
   0   5   1     2379.76     2663.00    114.82 o 
   1   5   1       18.57       64.03     51.89 o 
   2   5   1     1497.00     1547.33     76.99 o 
   3   5   1     5306.04     5224.10    140.38 o 
   4   5   1    28189.13    28701.03    800.32 o 
   5   5   1     1298.52     1154.41    124.66 o 
   6   5   1        2.12     -115.76    115.76 o 
   7   5   1      156.77       35.36    110.67 o 
   8   5   1     1120.67     1258.37    177.06 o 
   9   5   1      427.00      198.73    167.72 o 
  10   5   1        1.13      -28.41    110.95 o 
  11   5   1       67.36      179.43    187.35 o 
  12   5   1       90.26      310.33    184.19 o 
 -12   6   1      610.29      543.22    216.16 o 
 -11   6   1       98.38       73.25    204.58 o 
 -10   6   1      478.95      423.50    162.56 o 
  -9   6   1     2280.80     2428.15    216.75 o 
  -7   6   1       53.91       37.32     90.33 o 
  -6   6   1    10079.13     9915.96    546.00 o 
  -5   6   1     7515.94     7290.65    371.18 o 
  -4   6   1     9122.74     9017.61    377.49 o 
  -3   6   1     3304.93     3194.46    137.38 o 
  -2   6   1    14350.75    14324.96    351.32 o 
  -1   6   1     5048.78     4801.00    226.49 o 
   0   6   1     6680.02     6953.10    241.02 o 
   1   6   1     5201.99     5227.91    150.67 o 
   2   6   1    44850.95    42836.81   1031.90 o 
   3   6   1     8922.94     8342.26    202.93 o 
   4   6   1      483.21      414.34     85.94 o 
   5   6   1     4137.39     3945.94    195.95 o 
   6   6   1     9144.84     9081.83    272.74 o 
   7   6   1     1692.61     1980.13    191.18 o 
   8   6   1      365.35      559.71    151.76 o 
   9   6   1     1845.24     1548.91    224.11 o 
  10   6   1     1782.18     1418.84    183.41 o 
  11   6   1      199.98      255.98    139.30 o 
  12   6   1      230.43      302.03    238.20 o 
 -12   7   1      356.99      663.50    264.96 o 
 -11   7   1     1158.14     1334.12    288.48 o 
 -10   7   1     1163.23     1064.97    217.59 o 
  -9   7   1       53.45       72.48    120.38 o 
  -8   7   1     1111.32      946.17    172.37 o 
  -7   7   1     7834.58     7903.12    404.80 o 
  -6   7   1     2819.79     2930.27    159.95 o 
  -5   7   1      545.53      477.03    112.52 o 
  -4   7   1     8476.04     7992.15    259.80 o 
  -3   7   1    19197.30    18370.80    397.44 o 
  -2   7   1     1469.79     1425.70     88.52 o 
  -1   7   1     3452.58     3443.62    185.56 o 
   0   7   1    12584.87    12805.02    313.00 o 
   1   7   1    22054.01    22007.51    555.77 o 
   2   7   1     2874.21     2610.02    105.71 o 
   3   7   1    19833.53    20192.46    387.45 o 
   4   7   1    14747.91    13598.79    317.83 o 
   5   7   1    10570.48    10478.76    273.18 o 
   6   7   1      112.03      248.83    117.42 o 
   7   7   1     3745.38     4237.44    235.08 o 
   8   7   1     6168.41     6367.83    270.88 o 
   9   7   1     1551.31     1704.29    160.54 o 
  10   7   1      178.27      321.87    156.15 o 
  11   7   1     1424.33     1686.57    221.26 o 
  12   7   1      617.26      603.00    236.83 o 
 -12   8   1        0.93      352.94    263.87 o 
 -11   8   1        9.80      257.34    257.74 o 
 -10   8   1        3.37        0.64    158.39 o 
  -9   8   1       60.25       73.52    160.71 o 
  -8   8   1      254.58      232.49    125.23 o 
  -7   8   1        7.18      -45.80     99.93 o 
  -6   8   1      448.63      522.50    105.57 o 
  -5   8   1     3591.56     3648.79    180.40 o 
  -4   8   1      469.60      470.72     91.78 o 
  -3   8   1      450.52      368.83     71.90 o 
  -2   8   1     1122.37     1215.48     85.93 o 
  -1   8   1      667.95      716.31     48.96 o 
   0   8   1        1.83      -57.10     70.44 o 
   1   8   1     1644.96     1737.95    104.14 o 
   2   8   1     2396.56     2435.27     93.73 o 
   3   8   1     1082.52     1041.37     75.60 o 
   4   8   1      502.25      613.86     82.14 o 
   5   8   1      627.05      732.29    110.19 o 
   6   8   1      421.92      402.91     86.68 o 
   7   8   1       45.66      104.42    130.61 o 
   8   8   1       39.27      165.41    143.71 o 
   9   8   1       36.31      -53.85    135.79 o 
  10   8   1       59.65      130.79    135.50 o 
  11   8   1        3.69      311.95    227.22 o 
  12   8   1       18.48      276.84    238.99 o 
 -11   9   1     1390.84     1502.53    297.33 o 
 -10   9   1     1517.45     1315.38    232.70 o 
  -9   9   1      125.44      198.30    137.51 o 
  -8   9   1     2397.84     2433.08    223.56 o 
  -7   9   1    10487.20    10281.43    416.72 o 
  -6   9   1     8123.89     7794.19    318.15 o 
  -5   9   1      107.60       50.54     68.21 o 
  -4   9   1    25643.46    25828.79    722.04 o 
  -3   9   1    35757.48    37069.11   1109.13 o 
  -2   9   1     6135.74     5872.65    203.96 o 
  -1   9   1     2205.66     2189.67     84.46 o 
   0   9   1    31978.22    32813.11    872.47 o 
   1   9   1    34801.39    35444.55    921.75 o 
   2   9   1     1974.09     1937.72    103.51 o 
   3   9   1    17058.64    16512.16    379.94 o 
   4   9   1    14998.71    15392.99    392.74 o 
   5   9   1     5177.31     5316.53    211.08 o 
   6   9   1      159.67      117.65    111.02 o 
   7   9   1     6361.43     6820.88    312.18 o 
   8   9   1     6157.07     6246.97    277.04 o 
   9   9   1      677.37      699.52    142.32 o 
  10   9   1      296.59      163.44    135.01 o 
  11   9   1     1815.54     1650.20    287.46 o 
 -11  10   1       23.34     -134.25    308.52 o 
 -10  10   1      220.48      402.50    179.91 o 
  -9  10   1     1426.71     1392.70    206.79 o 
  -8  10   1      735.75      807.77    160.30 o 
  -7  10   1        4.14       34.67    116.46 o 
  -6  10   1     3032.34     3145.14    222.18 o 
  -5  10   1     3107.30     3079.81    240.01 o 
  -4  10   1     2690.69     2658.20    164.41 o 
  -3  10   1      367.80      417.42     68.97 o 
  -2  10   1    10583.19     9983.49    242.60 o 
  -1  10   1    30228.39    33238.59    779.30 o 
   0  10   1      641.18      733.26     80.95 o 
   1  10   1      638.70      589.59     75.55 o 
   2  10   1    11921.77    11666.22    252.54 o 
   3  10   1    10479.95    10344.23    327.64 o 
   4  10   1       31.51       21.88     53.85 o 
   5  10   1     2310.08     2514.23    152.26 o 
   6  10   1     3745.02     3896.43    212.39 o 
   7  10   1     1208.47     1057.79    167.33 o 
   8  10   1      382.52      408.62    175.08 o 
   9  10   1     2889.17     2905.07    225.21 o 
  10  10   1      836.79      949.56    170.98 o 
  11  10   1       79.44       17.73    287.69 o 
 -10  11   1      232.57      381.20    215.51 o 
  -9  11   1       20.34      170.53    195.22 o 
  -8  11   1      881.35      716.10    128.92 o 
  -7  11   1     2925.69     3172.52    386.81 o 
  -6  11   1     2668.02     2616.08    167.57 o 
  -5  11   1       48.04       27.62     97.29 o 
  -4  11   1     7937.52     8066.14    252.15 o 
  -3  11   1     9148.10     9048.10    280.27 o 
  -2  11   1      602.53      414.91    118.98 o 
  -1  11   1      454.94      380.55     50.29 o 
   0  11   1      292.00       60.97     78.14 o 
   1  11   1    10479.51    10855.33    318.63 o 
   2  11   1        1.89       15.94    127.62 o 
   3  11   1     2332.76     2254.49    110.61 o 
   4  11   1     1197.38     1349.03    106.34 o 
   5  11   1      477.40      425.25    186.72 o 
   6  11   1       33.68       47.16     90.82 o 
   7  11   1     1543.14     1690.61    170.46 o 
   8  11   1      353.44      288.47    121.60 o 
   9  11   1      320.12      331.53    169.16 o 
  10  11   1      100.71       96.91    157.47 o 
  11  11   1      430.91      378.24    195.87 o 
 -11  12   1       62.84      258.64    192.49 o 
 -10  12   1      844.02      956.04    212.74 o 
  -9  12   1     1813.40     2110.09    330.98 o 
  -8  12   1     2444.87     2134.60    234.77 o 
  -7  12   1       85.11      119.94    106.81 o 
  -6  12   1     7660.42     7317.18    270.97 o 
  -5  12   1    10293.74     9682.99    424.12 o 
  -4  12   1     5522.65     5163.44    209.32 o 
  -3  12   1     1064.25     1069.69    102.88 o 
  -2  12   1    29989.04    31877.17    882.22 o 
  -1  12   1    13552.36    14002.78    451.64 o 
   0  12   1     2625.71     2439.14    264.47 o 
   1  12   1     3961.41     4306.29    244.83 o 
   2  12   1    23735.76    24087.23    860.88 o 
   3  12   1    15924.42    16017.24    363.07 o 
   4  12   1        3.20      -19.62     77.01 o 
   5  12   1     5201.52     3982.52    674.92 o 
   6  12   1     7621.56     7312.22    350.74 o 
   7  12   1     2232.68     2407.42    159.67 o 
   8  12   1      236.37      134.78    126.73 o 
   9  12   1     3261.92     3362.84    256.61 o 
  10  12   1     2605.81     2265.11    245.66 o 
  11  12   1      182.20      356.44    168.78 o 
 -11  13   1       54.22      550.80    211.76 o 
 -10  13   1        0.90       92.03    330.98 o 
  -9  13   1       11.63       34.05    114.56 o 
  -8  13   1        5.22       57.13    139.18 o 
  -7  13   1      327.76      346.51    135.38 o 
  -6  13   1      182.38      133.99    138.51 o 
  -5  13   1        9.68       37.43     87.14 o 
  -4  13   1      253.09      354.52    114.23 o 
  -3  13   1     1270.40     1561.76    109.91 o 
  -2  13   1       81.58      158.66     58.82 o 
  -1  13   1      102.49      123.03     52.61 o 
   0  13   1       12.17       -8.31     96.60 o 
   1  13   1      231.50      287.36     76.06 o 
   2  13   1        4.32        1.55     51.94 o 
   3  13   1      797.05      891.87     81.44 o 
   4  13   1     1942.71     1989.31    167.60 o 
   5  13   1      308.99      323.45     87.75 o 
   6  13   1        0.71      -11.20     97.89 o 
   7  13   1      100.66      160.30    141.92 o 
   8  13   1      376.59      238.86    134.99 o 
   9  13   1      171.30      270.72    166.78 o 
  10  13   1        0.60      -50.25    167.36 o 
  11  13   1       25.77      325.39    174.50 o 
 -11  14   1      130.59      524.70    245.26 o 
 -10  14   1      392.06      322.40    369.11 o 
  -9  14   1     1501.89     2119.47    604.18 o 
  -8  14   1     1614.76     1616.71    225.46 o 
  -7  14   1       40.92       77.63    140.01 o 
  -6  14   1     4781.78     4892.62    280.44 o 
  -5  14   1     2921.37     2645.60    196.95 o 
  -4  14   1     2562.98     2586.78    139.44 o 
  -3  14   1     2059.60     2024.40    159.10 o 
  -2  14   1    21185.86    23052.43    699.06 o 
  -1  14   1    18130.20    18657.63    725.21 o 
   0  14   1     1442.68     1627.61    109.75 o 
   1  14   1     5659.45     6126.30    311.90 o 
   2  14   1    12763.46    13295.54    373.83 o 
   3  14   1     4753.79     4873.91    202.48 o 
   4  14   1      143.70      131.57     69.96 o 
   5  14   1     1891.33     2040.69    155.26 o 
   6  14   1     3595.54     3422.19    273.37 o 
   7  14   1     1993.02     2152.14    245.35 o 
   8  14   1      313.10      182.53    153.59 o 
   9  14   1     2463.59     2268.49    329.06 o 
  10  14   1     1481.62     1859.09    368.80 o 
  11  14   1       87.58      165.48    160.64 o 
 -10  15   1      548.44      689.61    324.54 o 
  -9  15   1       11.03     -243.44    243.44 o 
  -8  15   1     1107.20     1062.67    179.72 o 
  -7  15   1     4440.21     4343.98    301.71 o 
  -6  15   1     1440.23     1463.68    152.05 o 
  -5  15   1      263.74      231.93    101.88 o 
  -4  15   1     5731.31     5699.52    240.67 o 
  -3  15   1    13631.92    14270.77    552.25 o 
  -2  15   1     3918.91     4015.37    169.34 o 
  -1  15   1     2911.88     3147.14    187.77 o 
   0  15   1     9678.17     9831.57    235.48 o 
   1  15   1     8432.73     8410.25    290.56 o 
   2  15   1      786.45      893.38    107.32 o 
   3  15   1     4109.02     4370.68    225.16 o 
   4  15   1      813.84      911.68    109.97 o 
   5  15   1     2830.42     3068.70    174.55 o 
   6  15   1        0.28       36.50    130.59 o 
   7  15   1     1900.97     1882.14    234.38 o 
   8  15   1     2637.20     2900.71    336.78 o 
   9  15   1      532.70      339.36    212.00 o 
  10  15   1      238.89      116.48    186.69 o 
 -10  16   1       35.72       47.98    188.85 o 
  -9  16   1      215.86      109.81    189.08 o 
  -8  16   1      203.55      165.01    174.07 o 
  -7  16   1       60.20      132.90    173.31 o 
  -6  16   1        8.46     -108.40    108.40 o 
  -5  16   1     2382.31     2435.46    182.58 o 
  -4  16   1      133.34      124.32    132.41 o 
  -3  16   1       52.89       16.21     87.13 o 
  -2  16   1     1741.50     1749.66    128.17 o 
  -1  16   1     1297.95     1381.98    163.83 o 
   0  16   1        7.49       38.63     66.39 o 
   1  16   1     1460.31     1808.16    150.80 o 
   2  16   1     1189.01     1497.75    175.22 o 
   3  16   1      898.09     1041.14    113.16 o 
   4  16   1      244.30      240.29     99.19 o 
   5  16   1     1274.19     1230.03    108.39 o 
   6  16   1      457.18      401.67    115.43 o 
   7  16   1      407.16      341.34    113.17 o 
   8  16   1        9.38      203.55    179.50 o 
   9  16   1      190.81      105.26    158.91 o 
  10  16   1       92.96      183.69    162.42 o 
 -10  17   1      775.27      965.55    289.84 o 
  -9  17   1       24.84      171.20    194.90 o 
  -8  17   1     1627.10     1067.11    223.38 o 
  -7  17   1     6268.43     5901.21    318.97 o 
  -6  17   1     7047.56     6826.90    384.02 o 
  -5  17   1       24.19       56.79     75.45 o 
  -4  17   1    10783.37    10824.07    602.76 o 
  -3  17   1    15310.54    15286.54    729.74 o 
  -2  17   1     4322.62     4418.52    169.46 o 
  -1  17   1     2749.25     2812.24    153.40 o 
   0  17   1    10962.82    10880.66    338.18 o 
   1  17   1     8586.30     9007.05    399.47 o 
   2  17   1      204.50      205.51    116.47 o 
   3  17   1     8217.17     8450.13    292.33 o 
   4  17   1    13415.60    12401.09    582.64 o 
   5  17   1     2210.48     2331.27    146.61 o 
   6  17   1       32.40      -19.00     86.10 o 
   7  17   1     2492.99     2004.04    367.12 o 
   8  17   1     3293.73     3660.99    545.92 o 
   9  17   1      633.89      438.79    180.59 o 
  10  17   1      306.03      475.95    279.36 o 
 -10  18   1       97.32      -58.65    329.53 o 
  -9  18   1      261.36      224.56    132.01 o 
  -8  18   1      407.34      444.98    164.45 o 
  -7  18   1        3.16      -50.73    170.79 o 
  -6  18   1     2873.48     2275.91    416.90 o 
  -5  18   1     2623.64     2463.98    149.36 o 
  -4  18   1     1494.20     1198.67    165.58 o 
  -3  18   1      327.63      487.97    135.45 o 
  -2  18   1     1614.72     1676.62    134.58 o 
  -1  18   1     1083.21     1014.93    114.35 o 
   0  18   1      251.66      144.79     66.69 o 
   1  18   1     1009.41     1074.43    126.41 o 
   2  18   1     5097.30     5028.28    215.48 o 
   3  18   1     4537.06     4582.71    238.98 o 
   4  18   1        0.13      -77.11    104.42 o 
   5  18   1     2629.25     2570.84    140.72 o 
   6  18   1     1072.91     1113.29    112.80 o 
   7  18   1      339.61      218.77     98.20 o 
   8  18   1        6.99       64.51    158.98 o 
   9  18   1      258.08      370.85    203.27 o 
  10  18   1      289.53      288.76    171.73 o 
  -9  19   1       13.97      386.79    292.21 o 
  -8  19   1      428.44      634.51    281.16 o 
  -7  19   1     1803.29     1676.27    200.45 o 
  -6  19   1      923.55      774.95    153.28 o 
  -5  19   1       80.85       93.85    140.32 o 
  -4  19   1     1688.92     1582.97    227.85 o 
  -3  19   1     3186.65     3343.12    293.23 o 
  -2  19   1      717.30      675.52    111.10 o 
  -1  19   1     1151.85     1220.16    130.10 o 
   0  19   1     4664.46     4647.68    180.94 o 
   1  19   1     2917.42     3269.79    221.47 o 
   2  19   1        8.25        7.17     90.67 o 
   3  19   1      848.98      905.11    106.87 o 
   4  19   1     5298.38     5303.48    254.07 o 
   5  19   1      412.03      487.63    134.82 o 
   6  19   1       34.30       66.08    123.78 o 
   7  19   1      610.33      494.70    174.85 o 
   8  19   1     1405.24      899.76    269.96 o 
   9  19   1      126.40      -31.43    198.75 o 
  -9  20   1     1327.92     1225.33    247.89 o 
  -8  20   1     1236.14     1025.94    200.57 o 
  -7  20   1       20.89      132.41    121.48 o 
  -6  20   1     2854.42     2864.90    201.71 o 
  -5  20   1     6682.53     6306.44    395.55 o 
  -4  20   1      512.52      400.14    127.40 o 
  -3  20   1      852.98      850.74    137.94 o 
  -2  20   1     6835.39     6905.19    261.31 o 
  -1  20   1     6868.35     7210.53    503.75 o 
   0  20   1      569.21      467.24    122.41 o 
   1  20   1     3237.09     3958.09    249.14 o 
   2  20   1    11239.03    11497.11    480.01 o 
   3  20   1     8496.90     8773.42    371.63 o 
   4  20   1        7.33       83.93    107.84 o 
   5  20   1     2781.50     2633.97    218.19 o 
   6  20   1     3209.29     3276.07    302.53 o 
   7  20   1     1020.25      707.71    178.50 o 
   8  20   1       47.62       24.19    130.18 o 
   9  20   1     1432.22     1386.96    354.35 o 
  -9  21   1        1.04      101.74    150.71 o 
  -8  21   1        6.69        7.27    125.64 o 
  -7  21   1        0.42       71.66    122.05 o 
  -6  21   1       20.06      -65.39    157.62 o 
  -5  21   1        5.49       66.33    179.91 o 
  -4  21   1      429.98      704.37    232.92 o 
  -3  21   1      191.42      223.21    164.66 o 
  -2  21   1      107.03       63.73     96.32 o 
  -1  21   1        0.64      -68.22     68.22 o 
   0  21   1      261.94      155.79    107.81 o 
   1  21   1      167.19      127.59    106.08 o 
   2  21   1       26.25      145.12    102.09 o 
   3  21   1      217.68      215.66    114.80 o 
   4  21   1      406.10      504.29    132.30 o 
   5  21   1       22.76      -76.42    140.76 o 
   6  21   1       13.16      256.67    314.20 o 
   7  21   1       15.72      150.20    139.24 o 
   8  21   1        4.61      -45.79    164.13 o 
   9  21   1       11.08       81.49    143.07 o 
  -8  22   1      963.02     1013.93    180.49 o 
  -7  22   1        0.25       48.96    180.75 o 
  -6  22   1     1735.64     1366.00    283.65 o 
  -5  22   1     4680.26     4318.40    542.25 o 
  -4  22   1      708.30      890.82    176.39 o 
  -3  22   1      495.56      510.90    191.34 o 
  -2  22   1     3341.71     3623.88    211.62 o 
  -1  22   1     3985.23     3999.96    198.12 o 
   0  22   1      251.36      376.41     71.29 o 
   1  22   1     1627.74     1714.47    112.64 o 
   2  22   1     9060.66     9142.67    403.23 o 
   3  22   1     4810.63     5200.17    263.55 o 
   4  22   1       36.12       86.19    110.70 o 
   5  22   1     2487.49     2253.74    186.32 o 
   6  22   1     2741.19     3241.70    581.51 o 
   7  22   1     1005.00      769.73    237.58 o 
   8  22   1       90.97       82.36    151.79 o 
  -8  23   1      405.92      525.11    250.81 o 
  -7  23   1     1130.08     1136.78    197.00 o 
  -6  23   1      982.13     1062.05    233.84 o 
  -5  23   1       40.50     -195.15    402.85 o 
  -4  23   1     2905.24     3099.97    277.54 o 
  -3  23   1     3535.21     3190.10    277.38 o 
  -2  23   1      828.32      580.79    157.89 o 
  -1  23   1      461.11      373.77    132.83 o 
   0  23   1     4853.08     4772.31    215.74 o 
   1  23   1     2016.47     1980.11    136.63 o 
   2  23   1       60.22     -136.58    136.58 o 
   3  23   1      688.48      658.12    142.53 o 
   4  23   1     1749.64     1407.91    284.61 o 
   5  23   1      372.40      359.35    114.00 o 
   6  23   1        2.13      248.66    413.91 o 
   7  23   1      589.18      447.41    170.52 o 
   8  23   1     1292.10     1370.70    315.80 o 
  -7  24   1       16.71        2.59    150.79 o 
  -6  24   1      219.87      281.60    188.98 o 
  -5  24   1      473.24      538.44    280.53 o 
  -4  24   1      139.82      120.11    209.54 o 
  -3  24   1       23.87     -122.40    183.28 o 
  -2  24   1      979.94      690.45    117.87 o 
  -1  24   1      199.56      176.57     93.70 o 
   0  24   1      540.56      529.66     96.58 o 
   1  24   1       39.52      124.20     79.29 o 
   2  24   1     1229.64     1113.61    272.74 o 
   3  24   1      418.66      430.33    157.48 o 
   4  24   1       14.41     -122.68    184.48 o 
   5  24   1      415.86      501.11    238.30 o 
   6  24   1      404.68      624.59    250.71 o 
   7  24   1       33.59      244.67    161.77 o 
  -7  25   1     1737.12     1710.55    236.77 o 
  -6  25   1     1118.29     1221.82    315.13 o 
  -5  25   1       84.86      426.58    376.17 o 
  -4  25   1     2741.03     3156.75    343.31 o 
  -3  25   1     5159.49     5924.65    504.60 o 
  -2  25   1      801.43      593.20    115.44 o 
  -1  25   1     1416.04     1267.01    144.21 o 
   0  25   1     5063.96     5139.56    385.53 o 
   1  25   1     5145.69     5011.82    454.01 o 
   2  25   1       56.81       29.95    131.70 o 
   3  25   1     1660.49     1688.25    168.59 o 
   4  25   1     3486.41     3500.22    444.48 o 
   5  25   1     1136.53      632.87    334.27 o 
   6  25   1       18.48       61.78    205.25 o 
   7  25   1     1470.57     1477.77    359.43 o 
  -6  26   1      197.89      227.64    180.21 o 
  -5  26   1      356.47      793.94    295.17 o 
  -4  26   1      119.19      110.39    270.04 o 
  -3  26   1       77.30      406.03    190.84 o 
  -2  26   1      383.59      262.62    191.66 o 
  -1  26   1      264.22      211.82     86.71 o 
   0  26   1        0.79      130.90     98.92 o 
   1  26   1      670.16      524.68    105.31 o 
   2  26   1     1143.97     1016.95    159.12 o 
   3  26   1      320.52      257.59    108.72 o 
   4  26   1       58.95       19.77    123.26 o 
   5  26   1      187.86      203.50    104.71 o 
   6  26   1      488.15      376.18    242.31 o 
  -5  27   1       27.07      255.46    454.95 o 
  -4  27   1     1143.36     1416.03    380.53 o 
  -3  27   1     1693.13     1646.60    244.98 o 
  -2  27   1      416.13      659.16    311.20 o 
  -1  27   1      614.36      353.45    151.18 o 
   0  27   1     2274.03     1785.20    261.37 o 
   1  27   1     2169.67     2226.41    385.53 o 
   2  27   1       67.52      -13.09     92.10 o 
   3  27   1      806.53      706.58    157.48 o 
   4  27   1     2056.92     1929.09    189.64 o 
   5  27   1      371.70      330.71    159.28 o 
  -5  28   1     2505.53     1867.23    500.66 o 
  -4  28   1      487.89      680.45    430.27 o 
  -3  28   1      148.81      229.51    302.92 o 
  -2  28   1     1838.22     1950.75    391.70 o 
  -1  28   1     1655.60     1753.75    300.41 o 
   0  28   1      243.18      -25.69    200.37 o 
   1  28   1     1374.75     1506.87    212.02 o 
   2  28   1     3797.20     3391.60    958.68 o 
   3  28   1     2184.24     2716.29    272.22 o 
   4  28   1        2.23       36.65    127.24 o 
   5  28   1      930.75     1115.22    414.19 o 
  -3  29   1       16.57      384.80    304.79 o 
  -2  29   1        3.04      136.23    126.79 o 
  -1  29   1        6.25      471.33    309.01 o 
   0  29   1       32.23      347.68    225.22 o 
   1  29   1       31.74      138.73    166.88 o 
   2  29   1        0.07       33.91    114.25 o 
   3  29   1       14.45      -26.32    131.58 o 
  -2  30   1     1369.34     1276.03    283.11 o 
  -1  30   1     1839.12     2003.41    521.18 o 
   0  30   1      259.54      294.11    195.10 o 
   1  30   1      680.25     1141.98    469.97 o 
   2  30   1     2775.12     3191.57    475.37 o 
 -12   0   2       30.69        4.15    369.26 o 
 -11   0   2      661.47      854.09    439.92 o 
 -10   0   2     6521.16     7218.68    583.21 o 
  -9   0   2      923.29     1037.40    379.48 o 
  -8   0   2      610.00      685.32    252.30 o 
  -7   0   2     6164.23     6282.51    487.96 o 
  -6   0   2     7357.35     6926.25   1243.45 o 
  -5   0   2     1018.60     1214.28    174.31 o 
  -4   0   2    18039.31    17682.94    643.09 o 
  -3   0   2    51947.80    47758.74   2111.93 o 
  -2   0   2    42271.76    38960.63   1826.01 o 
  -1   0   2    13343.69    12616.41    516.84 o 
   0   0   2    21467.98    19215.29    899.33 o 
   1   0   2    10671.45     9739.67    451.80 o 
   2   0   2     2164.76     1988.68    109.55 o 
   3   0   2     5957.55     6074.94    215.65 o 
   4   0   2    24364.67    23709.29    819.03 o 
   5   0   2    17968.65    17300.19    521.89 o 
   6   0   2      779.02      783.69    101.88 o 
   7   0   2     5271.00     5503.33    373.77 o 
   8   0   2    21343.37    22079.24    981.38 o 
   9   0   2     2088.83     2029.79    292.11 o 
  10   0   2        0.99     -107.35    227.83 o 
  11   0   2     1304.37     2010.70    333.68 o 
  12   0   2     1743.24     1844.61    443.17 o 
 -12   1   2       90.76      203.14    174.84 o 
 -11   1   2      147.75      192.11    188.49 o 
 -10   1   2       85.75      190.95    235.35 o 
  -9   1   2     1311.16     1122.17    172.17 o 
  -8   1   2      764.94      799.29    192.58 o 
  -7   1   2       52.69      -18.46    177.00 o 
  -6   1   2      756.36      851.38    168.68 o 
  -5   1   2     4605.49     4906.77    228.46 o 
  -4   1   2     3127.90     2971.00    183.30 o 
  -3   1   2        7.22      225.76     91.20 o 
  -2   1   2       99.61      144.96     70.94 o 
  -1   1   2    83287.44    81488.37   2928.25 o 
   0   1   2      105.03      118.12     47.66 o 
   1   1   2     1061.72     1089.55     42.07 o 
   2   1   2     1169.49     1036.24     57.40 o 
   3   1   2     3346.35     3160.46     89.69 o 
   4   1   2      416.51      418.42     54.25 o 
   5   1   2      797.33     1038.47    165.67 o 
   6   1   2     1322.93     1305.26    136.95 o 
   7   1   2     1673.41     1752.71    157.41 o 
   8   1   2      354.58      348.81    116.41 o 
   9   1   2      430.94      369.39    156.89 o 
  10   1   2      692.85      834.32    162.05 o 
  11   1   2      137.49      509.02    271.58 o 
  12   1   2        3.24      298.81    229.61 o 
 -12   2   2       31.78      209.51    179.53 o 
 -11   2   2      704.27      548.96    206.94 o 
 -10   2   2     1471.19     1334.97    229.87 o 
  -9   2   2      585.22      421.00    228.64 o 
  -8   2   2      446.99      331.88    164.56 o 
  -7   2   2     2683.85     2826.31    239.25 o 
  -6   2   2     3976.44     3895.93    280.26 o 
  -5   2   2      821.15      927.90    174.26 o 
  -4   2   2     8065.19     8053.05    276.59 o 
  -3   2   2    26673.21    24718.86    828.89 o 
  -2   2   2      117.46      125.15     72.72 o 
  -1   2   2      675.48      818.93     96.87 o 
   0   2   2     1997.50     1701.73     80.53 o 
   1   2   2     2522.85     2126.15     70.70 o 
   2   2   2     1013.35     1059.15     51.96 o 
   3   2   2     3874.52     3828.97    113.95 o 
   4   2   2    13148.68    12322.69    314.60 o 
   5   2   2    11722.15    11574.36    313.39 o 
   6   2   2      751.17      948.15    110.95 o 
   7   2   2     1566.44     1551.65    135.96 o 
   8   2   2     4891.24     5104.85    259.80 o 
   9   2   2     1998.13     2154.76    228.82 o 
  10   2   2        1.69      -24.30    129.67 o 
  11   2   2      546.89      722.06    175.06 o 
 -12   3   2      585.87      508.65    227.95 o 
 -11   3   2      214.29      484.81    337.36 o 
 -10   3   2      974.93      455.94    218.83 o 
  -9   3   2     4880.38     5276.72    402.76 o 
  -8   3   2     4985.37     5382.33    341.10 o 
  -7   3   2      406.93      469.32    201.18 o 
  -6   3   2     3660.40     3643.21    226.86 o 
  -5   3   2    23862.72    23094.73    860.18 o 
  -4   3   2    13861.53    13602.58    551.52 o 
  -3   3   2        2.23      -72.06     99.34 o 
  -2   3   2     1852.15     1756.60    137.10 o 
  -1   3   2    23737.55    22599.48    720.41 o 
   0   3   2     8682.82     8706.45    171.98 o 
   1   3   2      973.31     1045.34     56.11 o 
   2   3   2    10913.24     9976.44    167.88 o 
   3   3   2    36000.55    35652.14    710.29 o 
   5   3   2     2851.68     2921.66    149.57 o 
   6   3   2     8130.44     8608.60    269.55 o 
   7   3   2     2709.95     3148.46    194.24 o 
   8   3   2      344.40      288.29    108.86 o 
   9   3   2     1273.04     1508.49    161.59 o 
  10   3   2     2474.77     2980.11    257.66 o 
  11   3   2      956.98     1302.77    204.40 o 
  12   3   2       81.34      362.07    192.70 o 
 -12   4   2        0.03      210.20    222.75 o 
 -11   4   2        9.69      131.19    145.86 o 
 -10   4   2       26.33     -166.13    166.13 o 
  -9   4   2       16.61      -52.17    185.22 o 
  -8   4   2        8.56     -152.56    152.56 o 
  -7   4   2       36.12       66.56    130.91 o 
  -6   4   2      866.11      955.40    172.74 o 
  -5   4   2      149.36      144.67    162.92 o 
  -4   4   2     1638.41     1738.57    178.71 o 
  -3   4   2     4784.45     4765.07    192.43 o 
  -2   4   2     4700.96     4630.07    209.65 o 
  -1   4   2        0.13       55.19     92.12 o 
   0   4   2     2192.45     2300.65    127.40 o 
   1   4   2     1322.60     1444.29     59.02 o 
   2   4   2      493.78      475.35     44.22 o 
   3   4   2      975.95     1085.52     62.38 o 
   4   4   2     1554.39     2152.22    127.62 o 
   5   4   2      169.53      213.73     66.48 o 
   6   4   2       81.35      151.09    101.29 o 
   7   4   2      925.64     1033.97    135.90 o 
   8   4   2        2.88      -54.72    109.47 o 
   9   4   2        5.62      -91.09    111.24 o 
  10   4   2        7.84       20.13    123.48 o 
  11   4   2        5.28      428.61    224.46 o 
  12   4   2       22.94     -129.10    202.45 o 
 -12   5   2      619.16     1012.86    328.27 o 
 -11   5   2      324.72      328.49    170.46 o 
 -10   5   2      437.62      655.47    217.92 o 
  -9   5   2     4672.95     4748.98    538.34 o 
  -8   5   2     4897.31     5223.86    720.69 o 
  -7   5   2      120.18       53.16    125.38 o 
  -6   5   2     3851.73     4191.97    257.81 o 
  -5   5   2     9635.58     9877.60    478.20 o 
  -4   5   2    16280.99    15456.76    472.93 o 
  -3   5   2        6.41       21.50     75.83 o 
  -2   5   2    16184.42    14843.06    532.89 o 
  -1   5   2    37583.89    38444.82   1151.99 o 
   0   5   2    16465.41    15764.57    463.44 o 
   1   5   2       11.55       -7.67     45.78 o 
   2   5   2    30809.97    30921.94    608.25 o 
   3   5   2    16171.31    15730.99    307.14 o 
   4   5   2     5721.84     5918.23    152.60 o 
   5   5   2     3308.61     3435.87    153.40 o 
   6   5   2     7800.92     7661.31    240.65 o 
   7   5   2     3252.46     3426.42    191.00 o 
   8   5   2       21.05       83.36    124.96 o 
   9   5   2     1795.48     1681.85    208.97 o 
  10   5   2     2602.93     2371.90    264.19 o 
  11   5   2      917.21      961.89    309.27 o 
 -12   6   2       10.08       90.51    163.16 o 
 -11   6   2      442.17      784.86    264.74 o 
 -10   6   2     1705.35     1567.37    229.01 o 
  -9   6   2      489.21      147.72    173.45 o 
  -8   6   2      308.82       41.48    139.17 o 
  -7   6   2     4059.81     4499.29    306.75 o 
  -6   6   2     2467.07     2477.60    202.94 o 
  -5   6   2       60.42       15.73    108.16 o 
  -4   6   2     2907.10     3201.04    254.27 o 
  -3   6   2     2290.87     2210.90    163.08 o 
  -2   6   2      687.93      643.11     90.58 o 
  -1   6   2     1348.50     1280.21    137.57 o 
   0   6   2     4263.33     3926.17    198.68 o 
   2   6   2      124.76       45.26     48.31 o 
   3   6   2     2860.58     2721.53    118.04 o 
   5   6   2     6140.60     6287.23    198.12 o 
   6   6   2      168.97       44.52     80.86 o 
   7   6   2      428.06      470.09     97.93 o 
   8   6   2     3382.48     3311.77    181.92 o 
   9   6   2     1588.69     1580.18    180.05 o 
  10   6   2       29.22      -63.23    122.17 o 
  11   6   2      677.41      949.00    154.23 o 
  12   6   2      681.03      793.17    203.19 o 
 -12   7   2      140.14      294.19    277.64 o 
 -11   7   2      137.01      177.62    193.62 o 
 -10   7   2        2.78       24.00    138.86 o 
  -9   7   2     1110.46     1191.19    163.05 o 
  -8   7   2     1481.70     1151.84    311.51 o 
  -7   7   2      154.48      307.90    197.75 o 
  -6   7   2      129.65      135.16    120.96 o 
  -5   7   2     1605.47     1871.16    202.06 o 
  -4   7   2     5076.98     4573.21    216.02 o 
  -3   7   2        0.87       25.46    116.82 o 
  -2   7   2     7196.98     6919.87    298.38 o 
  -1   7   2     5025.41     5104.59    266.37 o 
   0   7   2     6100.56     6202.31    424.55 o 
   1   7   2     1129.04     1184.97     77.38 o 
   2   7   2    27259.28    28123.77    591.99 o 
   3   7   2    16417.75    16465.42    349.73 o 
   4   7   2      224.36      218.90     83.88 o 
   5   7   2     1491.31     1687.79    107.70 o 
   6   7   2     2405.40     2460.11    166.07 o 
   7   7   2     1417.34     1452.18    161.65 o 
   8   7   2        5.12       75.77    104.95 o 
   9   7   2      518.94      523.07    146.87 o 
  10   7   2      618.87      564.12    139.24 o 
  11   7   2      206.87      668.99    331.67 o 
  12   7   2       26.63      340.46    292.95 o 
 -11   8   2      858.88      901.39    237.68 o 
 -10   8   2     3165.41     3381.84    649.32 o 
  -9   8   2      985.03     1169.86    206.46 o 
  -8   8   2      502.17      500.36    127.46 o 
  -7   8   2     7705.44     7954.21    448.64 o 
  -6   8   2     6893.13     7149.38    402.01 o 
  -5   8   2      476.24      262.01    132.10 o 
  -4   8   2    11103.84    10506.40    354.19 o 
  -3   8   2    22203.76    20745.89    734.01 o 
  -2   8   2    11383.37    10948.17    221.88 o 
  -1   8   2      677.07      763.88     85.30 o 
   0   8   2    26973.93    28352.17    840.86 o 
   1   8   2    26194.16    27156.81    549.87 o 
   2   8   2     5971.18     6037.61    182.14 o 
   3   8   2     7445.73     7271.44    191.12 o 
   4   8   2    25031.21    24488.91    483.25 o 
   5   8   2    18850.03    18936.12    486.46 o 
   6   8   2      523.56      401.46     98.68 o 
   7   8   2     1973.71     1927.45    194.89 o 
   8   8   2     5675.42     5723.10    288.37 o 
   9   8   2     2516.29     2402.56    210.96 o 
  10   8   2        0.06       21.87    146.33 o 
  11   8   2     1822.27     1263.72    222.59 o 
 -11   9   2       26.18       24.61    196.41 o 
 -10   9   2      220.83      172.13    146.20 o 
  -9   9   2      251.56      409.20    211.83 o 
  -8   9   2       78.06      146.75    156.23 o 
  -7   9   2       35.75       88.55    125.26 o 
  -6   9   2     1003.31     1021.69    129.60 o 
  -5   9   2     2449.29     2422.81    177.22 o 
  -4   9   2     1140.62     1286.84    110.03 o 
  -3   9   2        1.67        6.10     73.43 o 
  -2   9   2      767.95      801.97     51.06 o 
  -1   9   2    12550.83    13316.46    637.88 o 
   0   9   2      850.79      766.94     87.38 o 
   1   9   2      303.73      302.54     47.47 o 
   2   9   2      451.08      501.09     79.80 o 
   3   9   2       72.85      114.65     57.40 o 
   4   9   2      746.87      876.92    104.43 o 
   5   9   2      268.04      343.09     89.51 o 
   6   9   2      590.60      493.71     95.15 o 
   7   9   2      137.26      185.13     97.39 o 
   8   9   2        4.27       69.60     89.71 o 
   9   9   2      195.52      131.30    104.00 o 
  10   9   2      249.44      173.64    128.54 o 
  11   9   2       31.86      278.57    213.55 o 
 -11  10   2      581.57      952.67    432.06 o 
 -10  10   2     1066.95      992.41    245.71 o 
  -9  10   2      531.24      688.55    182.89 o 
  -8  10   2      497.95      572.71    143.22 o 
  -7  10   2     3778.53     3799.51    189.93 o 
  -6  10   2     4019.63     3783.16    227.78 o 
  -5  10   2       68.44      170.86    103.76 o 
  -4  10   2     6604.35     6285.99    234.85 o 
  -3  10   2    16709.12    16982.11    462.47 o 
  -2  10   2     8900.38     8529.66    196.21 o 
  -1  10   2       68.08       74.79     74.49 o 
   0  10   2    14987.94    15890.85    483.95 o 
   1  10   2    25432.52    23810.67   1255.94 o 
   2  10   2     5580.59     5787.60    152.62 o 
   3  10   2     1089.64     1063.21     75.28 o 
   4  10   2    12753.70    12555.91    393.89 o 
   5  10   2    10857.74    10389.19    305.65 o 
   6  10   2      299.37      304.44     93.82 o 
   7  10   2     1268.54      966.90    227.83 o 
   8  10   2     1526.19     1222.21    192.42 o 
   9  10   2     1355.13     1257.91    135.95 o 
  10  10   2       11.35      108.32    109.74 o 
  11  10   2      869.24      613.32    211.51 o 
 -11  11   2      212.08      742.13    209.42 o 
 -10  11   2      332.48      731.00    196.21 o 
  -9  11   2     1967.06     2057.60    190.06 o 
  -8  11   2     1903.06     1645.50    221.67 o 
  -7  11   2      192.37      231.08    141.94 o 
  -6  11   2     1887.18     1848.99    148.80 o 
  -5  11   2     8592.39     8054.09    334.54 o 
  -4  11   2     8601.87     9050.43    334.23 o 
  -3  11   2       50.96       10.09     94.23 o 
  -2  11   2    11298.99    11510.00    333.87 o 
  -1  11   2    31744.45    33240.41   1191.41 o 
   0  11   2     7290.60     7039.66    441.65 o 
   1  11   2      118.46      -57.59     57.59 o 
   2  11   2     7424.46     7007.73    229.89 o 
   3  11   2    11858.37    11641.11    348.05 o 
   4  11   2     3286.38     3355.05    174.91 o 
   5  11   2     3063.33     3528.60    176.96 o 
   6  11   2     6707.23     6341.30    579.58 o 
   7  11   2     2568.86     2968.05    198.95 o 
   8  11   2       16.47       58.61     81.86 o 
   9  11   2     1046.69     1125.16    170.20 o 
  10  11   2     1758.37     1519.16    232.26 o 
  11  11   2      490.21      552.90    207.18 o 
 -11  12   2       18.96      299.23    171.40 o 
 -10  12   2        1.74       22.09    138.20 o 
  -9  12   2       24.15      173.28    142.60 o 
  -8  12   2      148.09       97.83    122.45 o 
  -7  12   2      104.55      157.25    129.76 o 
  -6  12   2      138.80      230.15    126.56 o 
  -5  12   2        2.12     -131.73    131.73 o 
  -4  12   2      424.83      532.41     91.31 o 
  -3  12   2     1767.65     1817.17    140.57 o 
  -2  12   2     1591.81     1593.32    125.24 o 
  -1  12   2      449.02      473.21     97.04 o 
   0  12   2     1500.87     1684.99    120.40 o 
   1  12   2     2561.61     2920.02    152.71 o 
   2  12   2     1755.28     1984.90    151.17 o 
   3  12   2       55.30      145.77     64.36 o 
   4  12   2      473.33      352.99    107.47 o 
   5  12   2        9.46      130.59     90.69 o 
   6  12   2        5.80       20.68     97.62 o 
   7  12   2      177.87       65.49    147.05 o 
   8  12   2        2.52       82.18    112.52 o 
   9  12   2       32.10       57.83    116.73 o 
  10  12   2       25.92      169.89    125.07 o 
  11  12   2       41.77       91.33    144.40 o 
 -11  13   2      352.97      728.57    321.85 o 
 -10  13   2      173.87      514.78    286.61 o 
  -9  13   2     1876.94     2240.46    326.86 o 
  -8  13   2     1907.67     2135.67    270.37 o 
  -7  13   2      271.57      302.42    160.66 o 
  -6  13   2     1134.08     1002.06    160.82 o 
  -5  13   2     7232.97     7271.69    328.84 o 
  -4  13   2     8173.48     7782.81    283.06 o 
  -3  13   2       41.38      132.37     77.13 o 
  -2  13   2    19189.54    19710.35    843.60 o 
  -1  13   2    22480.91    22624.40    856.49 o 
   0  13   2    10790.74    10895.95    503.82 o 
   1  13   2     1385.04     1443.90    153.12 o 
   2  13   2    12398.94    12222.74    407.94 o 
   3  13   2    14986.13    14815.44    400.40 o 
   4  13   2     1621.29     1681.75    111.49 o 
   5  13   2     4234.73     4488.73    225.98 o 
   6  13   2     9077.82     8788.30    308.86 o 
   7  13   2     2697.13     2771.06    217.61 o 
   8  13   2       48.65     -136.95    136.95 o 
   9  13   2     1809.42     1346.39    331.07 o 
  10  13   2     2056.87     2049.37    183.91 o 
  11  13   2      557.77      564.30    177.65 o 
 -10  14   2      383.64      898.04    277.19 o 
  -9  14   2      140.09      240.72    277.11 o 
  -8  14   2       33.99      275.47    250.05 o 
  -7  14   2     1045.85      867.86    158.85 o 
  -6  14   2     1193.92     1031.56    209.10 o 
  -5  14   2        9.87       33.96    134.85 o 
  -4  14   2     2285.35     2135.63    147.76 o 
  -3  14   2     4008.66     4263.87    318.69 o 
  -2  14   2     1223.86     1104.01    179.79 o 
  -1  14   2      337.32      509.47    136.61 o 
   0  14   2     5465.30     5649.04    283.92 o 
   1  14   2     3097.65     3280.85    152.44 o 
   2  14   2     1084.21     1143.30    128.10 o 
   3  14   2      762.34      762.67    106.72 o 
   4  14   2     3067.91     3070.48    164.33 o 
   5  14   2     4978.89     4960.31    267.08 o 
   6  14   2      210.93      191.22    127.28 o 
   7  14   2      319.99      429.66    153.88 o 
   8  14   2      567.53      633.73    163.39 o 
   9  14   2      655.52      450.37    138.01 o 
  10  14   2        0.40      127.81    159.40 o 
 -10  15   2       17.12       82.95    340.51 o 
  -9  15   2      613.81      602.32    383.85 o 
  -8  15   2      566.49      724.59    318.51 o 
  -7  15   2      288.47      351.29    127.18 o 
  -6  15   2      228.93      200.83    119.17 o 
  -5  15   2     1818.96     1697.90    154.31 o 
  -4  15   2     2860.29     2730.54    162.92 o 
  -3  15   2      140.59       34.77    106.09 o 
  -2  15   2     4062.14     4252.87    261.95 o 
  -1  15   2     8149.59     8869.81    381.28 o 
   0  15   2     1150.67     1269.19    236.24 o 
   1  15   2      838.51      997.55    103.79 o 
   2  15   2     3184.24     3326.20    166.82 o 
   3  15   2     2297.90     2480.34    163.45 o 
   4  15   2     1122.70     1532.29    156.23 o 
   5  15   2     3188.21     3024.19    178.02 o 
   6  15   2     3647.47     3875.25    231.28 o 
   7  15   2     1713.28     1653.90    232.07 o 
   8  15   2        0.49      -58.59    170.34 o 
   9  15   2      662.10      247.04    189.89 o 
  10  15   2      769.83     1109.94    209.17 o 
 -10  16   2     1174.61     1474.04    253.57 o 
  -9  16   2      270.32      152.35    126.48 o 
  -8  16   2      293.66        8.90    139.25 o 
  -7  16   2     4094.52     4369.97    324.11 o 
  -6  16   2     2869.56     3205.92    256.63 o 
  -5  16   2      353.01      400.22     94.18 o 
  -4  16   2     5592.29     5250.11    206.97 o 
  -3  16   2    11437.81    11263.99    724.97 o 
  -2  16   2     8738.95     9110.13    363.17 o 
  -1  16   2      223.16      181.45    143.12 o 
   0  16   2    14690.05    15309.61    491.07 o 
   1  16   2    12158.01    12679.01    503.58 o 
   2  16   2     2288.03     2629.21    172.96 o 
   3  16   2      402.32      472.71     96.56 o 
   4  16   2     9928.87     9579.29    329.54 o 
   5  16   2    10821.08    10121.75    365.53 o 
   6  16   2      415.14      324.35    100.94 o 
   7  16   2     1060.57      989.71    181.42 o 
   8  16   2     2006.13     2184.56    292.29 o 
   9  16   2     1186.73      728.20    228.21 o 
  10  16   2       22.39      190.32    183.23 o 
 -10  17   2       13.85       86.36    294.69 o 
  -9  17   2       56.17      343.37    196.03 o 
  -8  17   2       52.92       96.72    195.62 o 
  -7  17   2       35.59      113.28    136.12 o 
  -6  17   2      346.64      367.30    126.55 o 
  -5  17   2      299.23      184.20     87.80 o 
  -4  17   2      218.26      352.18    126.58 o 
  -3  17   2       93.73       90.04    118.57 o 
  -2  17   2      130.31      -33.46    151.84 o 
  -1  17   2       99.58      129.57    107.89 o 
   0  17   2      620.53      672.90    116.11 o 
   1  17   2       43.92      103.28    119.07 o 
   2  17   2     1946.78     2263.85    173.58 o 
   3  17   2      140.63      124.66    119.76 o 
   4  17   2      936.47     1026.61    108.03 o 
   5  17   2       24.99       24.93     81.36 o 
   6  17   2       71.76      145.09     77.84 o 
   7  17   2        1.01      -47.39    102.35 o 
   8  17   2        2.37      137.01    159.16 o 
   9  17   2        0.79      157.52    162.69 o 
  10  17   2        3.14     -187.92    187.92 o 
  -9  18   2      180.32      316.78    220.35 o 
  -8  18   2      435.80      223.50    169.63 o 
  -7  18   2     1905.49     1648.86    375.72 o 
  -6  18   2     7061.17     6605.39    406.94 o 
  -5  18   2       74.28      102.22     79.52 o 
  -4  18   2     2887.15     3002.65    289.73 o 
  -3  18   2     8153.25     7622.92    397.31 o 
  -2  18   2     5961.77     6537.06    385.66 o 
  -1  18   2       57.30      335.46    137.34 o 
   0  18   2     8982.07     9715.56    429.20 o 
   1  18   2     7579.84     7390.88    339.58 o 
   2  18   2     3936.80     3935.17    256.84 o 
   3  18   2      738.08      949.35    131.30 o 
   4  18   2    13184.83    13018.50    419.48 o 
   5  18   2     4347.69     4497.15    239.12 o 
   6  18   2      248.56      333.51    102.08 o 
   7  18   2      702.87      534.60    121.44 o 
   8  18   2     1720.32     1335.94    304.65 o 
   9  18   2      791.02      532.50    166.64 o 
  -9  19   2     1032.00      976.49    260.24 o 
  -8  19   2     1060.46     1038.53    315.70 o 
  -7  19   2      355.62      472.18    154.14 o 
  -6  19   2      485.96      309.59    103.11 o 
  -5  19   2     4040.09     4283.65    383.72 o 
  -4  19   2     1798.37     1920.46    293.98 o 
  -3  19   2       85.90       21.41    102.43 o 
  -2  19   2     3047.46     3336.72    337.03 o 
  -1  19   2     6498.33     6488.10    454.06 o 
   0  19   2     3385.20     3710.48    254.11 o 
   1  19   2      511.67      613.12    120.56 o 
   2  19   2     7923.17     8541.45    420.50 o 
   3  19   2    11885.87    12054.24    466.21 o 
   4  19   2      157.91       63.64     83.01 o 
   5  19   2     1769.20     1777.36    155.58 o 
   6  19   2     2606.47     2447.78    155.10 o 
   7  19   2      863.47      706.15    155.86 o 
   8  19   2       70.57       19.52    121.23 o 
   9  19   2      566.19      446.32    134.09 o 
  -9  20   2       10.00      169.17    199.73 o 
  -8  20   2      110.13       94.06    148.77 o 
  -7  20   2      314.72      260.45    112.81 o 
  -6  20   2      411.83      214.86     98.85 o 
  -5  20   2       38.16      187.51    190.57 o 
  -4  20   2        4.19       63.20    164.86 o 
  -3  20   2      447.47      159.46    193.77 o 
  -2  20   2      556.56      463.08    201.52 o 
  -1  20   2       44.19     -110.10    167.34 o 
   0  20   2      544.69      605.01     95.19 o 
   1  20   2      672.07      756.62    126.05 o 
   2  20   2        2.02      -90.36    112.53 o 
   3  20   2       17.13      -37.90     94.94 o 
   4  20   2      697.35      698.50    119.30 o 
   5  20   2      248.20      255.71    120.94 o 
   6  20   2        5.18       56.89    102.68 o 
   7  20   2       59.49      101.27    142.74 o 
   8  20   2      302.11      206.53    133.55 o 
   9  20   2       53.22      121.93    124.34 o 
  -8  21   2     1520.14      811.03    409.51 o 
  -7  21   2      182.88      329.90    121.90 o 
  -6  21   2      584.94      566.17    240.97 o 
  -5  21   2     4017.34     4755.88    432.61 o 
  -4  21   2     2492.30     2537.87    240.98 o 
  -3  21   2      130.87      261.03    125.51 o 
  -2  21   2     2479.95     2852.45    225.72 o 
  -1  21   2    11971.45    12277.41    636.88 o 
   0  21   2     2466.07     2700.53    179.64 o 
   1  21   2      877.27      690.96     87.66 o 
   2  21   2     5777.97     6139.98    358.87 o 
   3  21   2     7593.80     8242.70    374.14 o 
   4  21   2      332.11      210.73    116.06 o 
   5  21   2     2421.11     2270.16    197.76 o 
   6  21   2     3596.23     3559.17    212.61 o 
   7  21   2     1789.05     1599.61    240.67 o 
   8  21   2        1.80      345.21    167.84 o 
  -8  22   2       32.78      412.59    195.45 o 
  -7  22   2      191.45      185.75    174.98 o 
  -6  22   2      245.11      265.60    156.16 o 
  -5  22   2        2.76      117.16    209.87 o 
  -4  22   2      966.67     1059.84    191.99 o 
  -3  22   2     2233.07     2268.56    288.58 o 
  -2  22   2     2093.11     1908.02    306.26 o 
  -1  22   2        9.87      -39.70    194.38 o 
   0  22   2     1357.60     1165.60    298.62 o 
   1  22   2     1126.16      961.73    177.08 o 
   2  22   2      304.16      417.47    112.93 o 
   3  22   2       46.47       76.70    109.05 o 
   4  22   2      840.66     1186.99    191.05 o 
   5  22   2      755.82      857.14    144.49 o 
   6  22   2       85.21      116.88    110.91 o 
   7  22   2      148.30      206.52    158.45 o 
   8  22   2      650.75      701.64    228.64 o 
  -8  23   2      751.99      381.91    571.70 o 
  -7  23   2      106.46      257.53    186.12 o 
  -6  23   2      381.13      481.99    246.57 o 
  -5  23   2     1835.36     2057.45    268.19 o 
  -4  23   2      873.07      916.59    197.46 o 
  -3  23   2       12.37      209.95    190.48 o 
  -2  23   2      869.39      862.15    256.88 o 
   0  23   2     1201.43      805.44    271.63 o 
   1  23   2      261.17      189.07     59.16 o 
   2  23   2     1646.26     1605.66    215.02 o 
   3  23   2     2472.50     2662.95    205.64 o 
   4  23   2      189.27      360.36    122.51 o 
   5  23   2      788.48      585.82    151.38 o 
   6  23   2     1475.74     1221.39    156.91 o 
   7  23   2      320.66      281.32    248.61 o 
   8  23   2       46.85      260.04    572.03 o 
  -7  24   2     1217.44     1708.83    500.25 o 
  -6  24   2     1452.18     1578.83    277.00 o 
  -5  24   2       35.55      357.38    469.34 o 
  -4  24   2     1886.18     1818.17    248.38 o 
  -3  24   2     6073.55     6446.40    396.61 o 
  -2  24   2     2289.99     2525.93    366.77 o 
  -1  24   2       21.58        9.93    146.57 o 
   0  24   2     2000.45     2188.08    241.74 o 
   1  24   2     3373.24     2686.71    535.80 o 
   2  24   2      826.95      751.26    151.44 o 
   3  24   2      241.98      341.21    121.58 o 
   4  24   2     3281.78     3075.04    312.03 o 
   5  24   2     2591.36     2073.94    215.18 o 
   6  24   2      169.44       98.76    123.21 o 
   7  24   2      513.44      400.75    206.27 o 
  -6  25   2       13.88      283.69    225.32 o 
  -5  25   2       53.94       61.22    216.31 o 
  -4  25   2        3.79       -5.91    199.20 o 
  -3  25   2        4.12      134.91    166.41 o 
  -2  25   2       14.75      -88.68    220.76 o 
  -1  25   2       34.16      167.71    148.03 o 
   0  25   2       50.61       17.56    142.64 o 
   1  25   2        0.10      -34.01    124.54 o 
   2  25   2        6.22      -11.82    119.96 o 
   3  25   2        5.60       27.84    129.45 o 
   4  25   2        3.39       87.60    183.10 o 
   5  25   2       21.40      -86.50    134.43 o 
   6  25   2        0.07      115.69    169.33 o 
  -6  26   2     1635.16     1819.91    337.48 o 
  -5  26   2      108.07      584.49    311.90 o 
  -4  26   2     1324.99     1301.04    217.87 o 
  -3  26   2     4969.84     5134.25    440.60 o 
  -2  26   2     2160.80     2110.04    286.45 o 
  -1  26   2       70.40       51.52    139.41 o 
   0  26   2     2300.37     2584.56    322.51 o 
   1  26   2     2926.91     3305.28    343.86 o 
   2  26   2      764.15      521.22    164.35 o 
   3  26   2      354.03      254.60    146.92 o 
   4  26   2     3613.28     3695.35    370.44 o 
   5  26   2     1712.21     1194.91    210.47 o 
   6  26   2       90.62       76.14    215.00 o 
  -5  27   2     1143.86     1374.24    337.42 o 
  -4  27   2     1009.34     1171.23    325.28 o 
  -3  27   2       47.24     -116.45    240.22 o 
  -2  27   2      923.62     1021.25    188.03 o 
  -1  27   2     1678.48     1114.98    469.86 o 
   0  27   2      474.23      485.72    214.94 o 
   1  27   2      203.95      119.79    183.82 o 
   2  27   2     1843.33     1482.45    292.41 o 
   3  27   2     2178.87     2248.46    303.06 o 
   4  27   2      110.00       71.65    197.67 o 
   5  27   2      470.92      282.93    172.72 o 
  -4  28   2      113.93       92.75    234.34 o 
  -3  28   2      648.83     1006.34    310.64 o 
  -2  28   2      208.04      210.80    142.25 o 
  -1  28   2       26.70      101.86    126.87 o 
   0  28   2      334.90      200.68    205.31 o 
   1  28   2      299.44      187.89    200.00 o 
   2  28   2       26.16       66.85    129.57 o 
   3  28   2        1.62       88.31    140.72 o 
   4  28   2      168.31       55.11    156.87 o 
  -3  29   2       24.26      186.94    241.83 o 
  -2  29   2     1625.32     1634.43    218.55 o 
  -1  29   2     2590.83     2597.90    374.74 o 
   0  29   2      946.46      977.59    234.31 o 
   1  29   2      266.06      416.84    197.20 o 
   2  29   2     1709.73     1667.96    349.73 o 
   3  29   2     2268.49     1954.99    393.41 o 
  -1  30   2        4.48     -114.21    282.35 o 
   0  30   2      142.14      150.08    218.00 o 
   1  30   2      309.31      283.02    281.69 o 
 -12   1   3       27.37      220.01    215.62 o 
 -11   1   3      255.66      411.04    290.02 o 
 -10   1   3     1705.85     1602.94    250.60 o 
  -9   1   3     1170.80      996.85    249.39 o 
  -8   1   3       56.18        4.29    158.70 o 
  -7   1   3     8080.00     7763.79    512.24 o 
  -6   1   3    13318.86    14273.83    795.41 o 
  -5   1   3     2911.61     2957.11    219.16 o 
  -4   1   3     3425.06     3617.08    205.05 o 
  -3   1   3    30571.78    29418.75    911.87 o 
  -2   1   3    51950.66    51853.13   1600.44 o 
  -1   1   3       10.07      173.17     93.86 o 
   0   1   3      823.07      712.88     49.51 o 
   2   1   3    14559.05    14661.67    331.25 o 
   3   1   3      316.73      396.80     51.11 o 
   4   1   3     9362.36     9158.39    207.59 o 
   5   1   3    14199.89    14930.68    419.10 o 
   6   1   3     2615.80     2767.86    155.94 o 
   7   1   3     1975.14     2186.18    164.47 o 
   8   1   3     7648.16     7576.72    339.23 o 
   9   1   3     1453.90     1388.19    172.68 o 
  10   1   3       77.32       64.29    121.14 o 
  11   1   3      288.28      750.49    274.51 o 
  12   1   3     1214.29     1406.57    254.93 o 
 -12   2   3      218.30      261.67    239.09 o 
 -11   2   3      460.30      258.54    234.82 o 
 -10   2   3       25.78      291.80    196.23 o 
  -9   2   3      512.58      433.05    205.50 o 
  -8   2   3     3402.43     3442.87    308.79 o 
  -7   2   3     1389.90     1332.70    186.38 o 
  -6   2   3      809.14      864.53    173.66 o 
  -5   2   3     5061.14     4639.40    321.49 o 
  -4   2   3     9410.65     9655.21    293.98 o 
  -3   2   3     2819.25     3431.18    374.72 o 
  -2   2   3     6910.00     7318.23    259.04 o 
  -1   2   3    53574.24    52273.27   1755.75 o 
   0   2   3     9578.34     8359.41    164.86 o 
   1   2   3      111.51       80.65     28.62 o 
   2   2   3     4722.93     4470.43     86.90 o 
   3   2   3    16349.89    15823.07    260.76 o 
   4   2   3     1715.99     1693.35    105.63 o 
   5   2   3      812.05      654.79    106.17 o 
   6   2   3     1642.24     1733.55    130.69 o 
   7   2   3     6560.12     6927.43    296.87 o 
   8   2   3      133.30      247.74    113.84 o 
   9   2   3      172.47      373.50    131.65 o 
  10   2   3     1048.48     1039.39    172.22 o 
  11   2   3      702.98      880.42    207.56 o 
  12   2   3       11.27      203.09    134.34 o 
 -12   3   3        0.12     -225.92    225.92 o 
 -11   3   3      129.94      304.04    178.14 o 
 -10   3   3       55.06      701.76    254.52 o 
  -9   3   3      416.61      387.42    196.24 o 
  -8   3   3        1.75       74.89    166.35 o 
  -7   3   3     1956.44     2063.31    259.86 o 
  -6   3   3     1306.13     1377.69    167.00 o 
  -5   3   3      530.27      567.14    139.44 o 
  -4   3   3      344.88      270.87     93.38 o 
  -3   3   3     9257.72     9473.79    365.60 o 
  -2   3   3      784.13      770.39    101.20 o 
  -1   3   3      120.46     -114.42    114.42 o 
   0   3   3      544.21      539.14     65.09 o 
   1   3   3     1095.69      928.56     43.59 o 
   2   3   3     3841.59     3505.65    111.38 o 
   3   3   3        9.61      -38.40     39.35 o 
   4   3   3     3877.88     3959.15    117.25 o 
   5   3   3     4719.72     4851.81    149.14 o 
   6   3   3      723.41      804.94    105.96 o 
   7   3   3      191.84      306.49    121.40 o 
   8   3   3     1004.99     1056.52    126.97 o 
   9   3   3      332.01      268.07    117.40 o 
  10   3   3       33.83      118.13    114.86 o 
  11   3   3       52.80      417.63    250.70 o 
  12   3   3       95.66      672.02    313.96 o 
 -11   4   3      417.81      443.65    296.18 o 
 -10   4   3        1.75       40.36    347.34 o 
  -9   4   3     1398.58     1323.99    298.76 o 
  -8   4   3     7070.88     7450.56    473.63 o 
  -7   4   3     3069.64     3250.33    269.42 o 
  -6   4   3      912.87      956.87    216.44 o 
  -5   4   3     7441.06     7611.25    318.55 o 
  -4   4   3    13466.55    13119.76    536.85 o 
  -3   4   3     3341.88     3244.83    198.94 o 
  -2   4   3    16169.73    15764.32    414.34 o 
  -1   4   3    52372.50    50097.81   1650.51 o 
   0   4   3    16683.71    16022.55    570.84 o 
   1   4   3      531.11      576.95     53.26 o 
   2   4   3    25157.09    24536.02    462.84 o 
   3   4   3    27173.12    27186.84    518.49 o 
   4   4   3     4088.82     3766.63    115.53 o 
   5   4   3      562.43      515.70     78.23 o 
   6   4   3     6615.16     7117.83    254.96 o 
   7   4   3     6869.57     6753.92    317.39 o 
   8   4   3     1273.09     1446.06    146.11 o 
   9   4   3      440.10      528.35    156.22 o 
  10   4   3     1858.25     1981.19    203.30 o 
  11   4   3     1284.20     1530.01    394.56 o 
 -11   5   3       33.83      -31.88    144.36 o 
 -10   5   3      395.30      272.00    255.02 o 
  -9   5   3      125.19       -7.32    262.83 o 
  -8   5   3       59.75      -30.21    140.41 o 
  -7   5   3      557.70      465.37    178.22 o 
  -6   5   3     3271.29     3432.43    214.01 o 
  -5   5   3      342.46      287.42    100.44 o 
  -4   5   3      401.81      304.62    128.91 o 
  -3   5   3      864.45      965.03    125.43 o 
  -2   5   3     3312.03     3151.35    153.04 o 
  -1   5   3      490.38      586.62    125.16 o 
   0   5   3     1796.44     1897.12     89.34 o 
   1   5   3     7630.96     7515.94    179.93 o 
   2   5   3     1615.59     1678.41     67.10 o 
   3   5   3     1014.38     1213.23     96.85 o 
   4   5   3       18.88       50.28     47.47 o 
   5   5   3      432.09      465.64     72.05 o 
   6   5   3        3.70      -71.17     71.17 o 
   7   5   3       42.68      106.37     77.25 o 
   8   5   3      369.38      391.02    115.14 o 
   9   5   3       49.37      102.07    119.90 o 
  10   5   3       20.38       21.48    144.34 o 
  11   5   3      153.85      488.94    179.61 o 
 -11   6   3      362.16      748.86    268.60 o 
 -10   6   3        3.72       37.52    216.02 o 
  -9   6   3     1074.10      723.30    184.76 o 
  -8   6   3     4655.03     5069.46    369.24 o 
  -7   6   3      989.98      919.29    180.99 o 
  -6   6   3      116.79      446.29    188.83 o 
  -5   6   3     1482.12     1419.70    160.39 o 
  -4   6   3     6078.60     5906.42    215.35 o 
  -3   6   3     1813.44     1869.13    129.14 o 
  -2   6   3     6078.03     5600.24    260.49 o 
  -1   6   3    16248.64    15825.09    458.84 o 
   0   6   3    11837.99    11703.42    355.21 o 
   1   6   3       45.59       75.34     44.98 o 
   2   6   3    16339.44    16470.72    413.35 o 
   3   6   3     7310.50     6718.17    228.98 o 
   4   6   3     4544.33     4606.24    121.16 o 
   5   6   3      239.23      244.02     66.72 o 
   6   6   3     4889.76     4958.19    217.36 o 
   7   6   3     5572.06     5612.81    276.90 o 
   8   6   3      683.73      722.01    127.06 o 
   9   6   3      503.91      559.26    118.45 o 
  10   6   3     1444.19     1499.83    166.98 o 
  11   6   3      737.20     1014.30    213.99 o 
 -11   7   3      308.63      570.54    270.65 o 
 -10   7   3     1719.65     1346.10    394.31 o 
  -9   7   3     1189.60     1051.36    286.53 o 
  -8   7   3      163.93      327.04    209.50 o 
  -7   7   3     6841.27     6989.47    431.86 o 
  -6   7   3     5282.72     5663.89    428.02 o 
  -5   7   3     2891.43     3072.67    231.60 o 
  -4   7   3     2184.72     2115.21    196.74 o 
  -3   7   3    11780.51    11333.39    370.87 o 
  -2   7   3    13738.93    13458.55    424.24 o 
  -1   7   3     2014.82     1815.21    242.76 o 
   0   7   3     8191.73     8056.63    188.57 o 
   1   7   3    30012.58    27195.60   1214.42 o 
   2   7   3     3892.25     3759.70    118.12 o 
   3   7   3       67.20      132.42     47.95 o 
   4   7   3     4472.32     4443.92    133.28 o 
   5   7   3     8340.70     8630.70    235.55 o 
   6   7   3     1629.95     1904.54    117.94 o 
   7   7   3      584.67      717.81    116.50 o 
   8   7   3     4005.65     4462.73    264.96 o 
   9   7   3     1605.63     1791.68    206.12 o 
  10   7   3      130.47      179.35    140.57 o 
  11   7   3      565.34      820.17    216.13 o 
 -11   8   3       10.65     -220.93    220.93 o 
 -10   8   3       13.35      100.60    218.49 o 
  -9   8   3      108.80      183.01    221.14 o 
  -8   8   3      315.54      321.43    175.08 o 
  -7   8   3      298.01      270.36    148.24 o 
  -6   8   3       20.30     -148.88    148.88 o 
  -5   8   3      240.08      286.59    143.26 o 
  -4   8   3       36.62       96.01    115.54 o 
  -3   8   3      462.97      470.13    273.89 o 
  -2   8   3       43.77      131.85    105.40 o 
  -1   8   3        2.72       20.79     61.76 o 
   0   8   3      278.36      242.59     77.02 o 
   1   8   3       48.91      102.87     45.72 o 
   2   8   3     2359.15     2366.71    108.25 o 
   3   8   3     2563.93     2617.15     78.59 o 
   4   8   3       14.53       91.24     63.42 o 
   5   8   3       59.77       32.25     64.09 o 
   6   8   3      301.56      226.96     83.52 o 
   7   8   3      339.31      332.35    100.27 o 
   8   8   3        0.73      -62.10     96.31 o 
   9   8   3      152.56       -6.76    117.48 o 
  10   8   3       99.77      282.19    148.01 o 
  11   8   3       72.55      243.12    137.22 o 
 -11   9   3      341.12      455.24    281.05 o 
 -10   9   3     1727.67     1857.15    298.14 o 
  -9   9   3     1730.00     1776.72    231.21 o 
  -8   9   3       50.19       14.58    165.91 o 
  -7   9   3     6705.18     6997.80    472.40 o 
  -6   9   3     6994.69     7064.44    502.34 o 
  -5   9   3     1615.48     1753.00    162.49 o 
  -4   9   3      966.85     1095.34    162.82 o 
  -3   9   3    13015.53    12682.18    489.39 o 
  -2   9   3    21224.52    22101.20    734.55 o 
  -1   9   3      186.23      150.73    107.15 o 
   0   9   3    10013.52    10126.35    296.42 o 
   1   9   3    33051.80    34032.50    803.78 o 
   2   9   3    17187.66    16933.29    264.54 o 
   3   9   3      269.07      368.47     46.85 o 
   4   9   3     9983.98    10508.51    287.22 o 
   5   9   3    16215.32    16316.04    483.79 o 
   6   9   3     4174.94     4018.82    187.53 o 
   7   9   3     1183.74     1001.06    134.08 o 
   8   9   3     4326.78     4405.34    298.18 o 
   9   9   3     2503.58     2472.79    193.25 o 
  10   9   3      127.70      332.18    210.21 o 
  11   9   3      706.88      913.68    262.10 o 
 -11  10   3      300.45      173.66    160.12 o 
 -10  10   3        0.33       85.90    253.28 o 
  -9  10   3      360.19      474.86    171.36 o 
  -8  10   3     1299.71     1309.10    193.48 o 
  -7  10   3      778.94      526.27    114.31 o 
  -6  10   3       34.34      -40.02    143.50 o 
  -5  10   3     4892.08     5329.32    458.31 o 
  -4  10   3     7214.12     7405.11    383.56 o 
  -3  10   3      798.87      315.51    250.72 o 
  -2  10   3     3044.23     3184.28    218.64 o 
  -1  10   3    16802.04    16809.25    557.60 o 
   0  10   3     6642.55     6720.40    380.65 o 
   1  10   3       36.29       48.98     54.34 o 
   2  10   3     5094.24     5051.36    105.55 o 
   3  10   3     3592.14     3607.19    132.35 o 
   4  10   3     2591.63     2706.69    151.22 o 
   5  10   3      580.05      456.72     90.40 o 
   6  10   3     5050.90     5001.60    218.74 o 
   7  10   3     3780.81     3806.35    177.62 o 
   8  10   3       91.37      -55.61    102.68 o 
   9  10   3        8.26       85.30    131.25 o 
  10  10   3      523.93      623.24    178.74 o 
  11  10   3      346.67      370.01    174.70 o 
 -11  11   3      154.90       27.72    277.11 o 
 -10  11   3      191.42       83.06    143.63 o 
  -9  11   3      514.42      508.69    164.70 o 
  -8  11   3       31.74       42.97    111.62 o 
  -7  11   3     1504.19     1506.95    156.67 o 
  -6  11   3      869.41      822.78    147.80 o 
  -5  11   3       28.77        1.56    101.31 o 
  -4  11   3       39.46      105.52    117.93 o 
  -3  11   3     2903.14     2974.70    172.38 o 
  -2  11   3      417.38      510.13    100.26 o 
  -1  11   3      333.67      356.21    103.52 o 
   0  11   3     3274.07     3441.66    201.62 o 
   1  11   3     5890.34     6326.26    182.87 o 
   2  11   3     4885.43     4812.44    131.91 o 
   3  11   3       10.46      -47.38     50.65 o 
   4  11   3     3072.95     3097.44    226.26 o 
   5  11   3     3833.41     4084.93    184.93 o 
   6  11   3     1428.01     1428.81    131.03 o 
   7  11   3       16.13      -29.65     94.42 o 
   8  11   3      846.52      894.94    110.87 o 
   9  11   3      969.25      726.28    164.30 o 
  10  11   3       38.67     -143.59    153.85 o 
  11  11   3      109.44      201.38    140.11 o 
 -11  12   3      401.94      786.26    269.33 o 
 -10  12   3        1.17      290.29    296.00 o 
  -9  12   3     1149.50     1168.24    180.89 o 
  -8  12   3     3245.40     3306.89    328.23 o 
  -7  12   3     2002.49     1958.18    203.21 o 
  -6  12   3       38.88       81.75    153.93 o 
  -5  12   3     6216.40     6099.32    357.62 o 
  -4  12   3    10344.70     9873.09    357.82 o 
  -3  12   3      422.17      321.77     52.35 o 
  -2  12   3     3164.17     3528.62    219.91 o 
  -1  12   3    10052.92    10336.19    410.92 o 
   0  12   3    12927.31    13521.46    446.11 o 
   1  12   3       51.85      150.66     51.44 o 
   2  12   3    10851.61    11606.33    381.94 o 
   3  12   3     9931.92     9622.64    254.09 o 
   4  12   3     5127.05     4848.39    215.72 o 
   5  12   3      674.54      995.29    125.91 o 
   6  12   3    11006.83    11118.92    439.80 o 
   7  12   3     6271.64     6563.94    374.71 o 
   8  12   3     1037.47     1032.70    179.83 o 
   9  12   3      232.35      234.25    108.85 o 
  10  12   3     1129.70     1079.34    160.27 o 
  11  12   3     1098.63      884.46    235.93 o 
 -10  13   3       75.89      371.26    206.17 o 
  -9  13   3       51.19      327.41    378.18 o 
  -8  13   3        0.91      241.33    153.76 o 
  -7  13   3      161.93      245.67    133.43 o 
  -6  13   3      868.93      835.48    117.84 o 
  -5  13   3      352.50      368.02    134.57 o 
  -4  13   3      226.26      154.04     81.70 o 
  -3  13   3      199.41      271.98     93.94 o 
  -2  13   3       28.49       55.78    111.19 o 
  -1  13   3        0.21      123.72     93.55 o 
   0  13   3      350.71      344.82    111.75 o 
   1  13   3     1170.01     1245.87    151.06 o 
   2  13   3      580.05      586.06     63.56 o 
   3  13   3       65.37       70.02     64.51 o 
   4  13   3      249.38      157.20     70.06 o 
   5  13   3     1158.35     1044.61     95.00 o 
   6  13   3        6.74       33.79    104.56 o 
   7  13   3        0.12       35.06     93.94 o 
   8  13   3        7.43      198.20    156.76 o 
   9  13   3       30.59       77.68    151.08 o 
  10  13   3        5.74      -75.11    196.58 o 
 -10  14   3        1.06     -253.31    291.77 o 
  -9  14   3      830.68      871.29    239.70 o 
  -8  14   3     1862.17     2159.39    589.91 o 
  -7  14   3      607.47      685.21    175.04 o 
  -6  14   3      119.09      -59.16    110.73 o 
  -5  14   3     3540.30     3739.20    419.26 o 
  -4  14   3     5797.79     6173.97    393.60 o 
  -3  14   3     1808.42     1660.18    171.20 o 
  -2  14   3     2105.48     2412.39    154.24 o 
  -1  14   3     7829.70     8565.20    411.61 o 
   0  14   3     6488.23     6706.62    222.15 o 
   1  14   3      139.86      135.30     45.20 o 
   2  14   3     3039.15     3350.99    141.47 o 
   3  14   3     2153.56     2083.97    129.55 o 
   4  14   3     3243.60     3253.63    173.58 o 
   5  14   3      340.53      453.69     88.76 o 
   6  14   3     8268.26     8117.89    326.68 o 
   7  14   3     4663.86     4676.39    320.24 o 
   8  14   3      264.00      146.30    142.35 o 
   9  14   3      390.01      187.49    130.03 o 
  10  14   3     1072.99      740.51    249.40 o 
 -10  15   3      767.43     1027.15    494.14 o 
  -9  15   3      579.50      365.96    255.48 o 
  -8  15   3      123.61      257.46    191.11 o 
  -7  15   3     3080.90     2537.18    259.85 o 
  -6  15   3     1319.61     1296.72    302.00 o 
  -5  15   3      982.90     1173.81    134.02 o 
  -4  15   3     1236.65     1119.34    188.31 o 
  -3  15   3     5450.52     5538.94    315.75 o 
  -2  15   3     4008.56     4089.14    211.00 o 
  -1  15   3      348.95      484.74    123.24 o 
   0  15   3     4204.86     4440.83    210.89 o 
   1  15   3    10002.54     8964.88    544.46 o 
   2  15   3     2502.28     2582.70    135.86 o 
   3  15   3      662.85      652.36     89.88 o 
   4  15   3     2518.89     2567.65    176.80 o 
   5  15   3     7615.62     7313.20    253.42 o 
   6  15   3     1615.24     1533.10    126.43 o 
   7  15   3      507.00      270.05    125.42 o 
   8  15   3     1779.61     1867.54    244.54 o 
   9  15   3     1127.58     1482.73    263.14 o 
  10  15   3       88.64      535.90    248.64 o 
 -10  16   3        0.06     -205.18    205.18 o 
  -9  16   3       20.98      106.58    186.69 o 
  -8  16   3       75.28      715.90    377.97 o 
  -7  16   3      495.04      558.44    236.16 o 
  -6  16   3       78.15      254.95    113.48 o 
  -5  16   3      998.68      905.19    118.27 o 
  -4  16   3      792.34      859.43    140.71 o 
  -3  16   3      357.50      356.11    123.88 o 
  -2  16   3       46.61      173.37    102.45 o 
  -1  16   3      439.80      363.50    148.41 o 
   0  16   3      237.47       71.78    112.02 o 
   1  16   3       67.77       93.24     80.70 o 
   2  16   3       36.79       70.09     69.87 o 
   3  16   3     3143.23     3199.73    142.13 o 
   4  16   3       29.66       86.89     76.93 o 
   5  16   3        9.69      107.56     73.01 o 
   7  16   3      403.84      323.98     82.87 o 
   8  16   3        1.21      253.75    165.33 o 
   9  16   3       64.75      402.54    202.82 o 
  10  16   3       60.81      235.21    190.59 o 
  -9  17   3      756.20      530.26    189.42 o 
  -8  17   3       14.29      598.81    557.77 o 
  -7  17   3     2832.63     2748.59    376.88 o 
  -6  17   3     5342.85     5084.53    408.49 o 
  -5  17   3      801.23      660.56    160.40 o 
  -4  17   3      985.35     1145.30    214.91 o 
  -3  17   3     5933.36     5562.88    348.57 o 
  -2  17   3     5229.37     5858.36    413.82 o 
  -1  17   3      351.49      414.09    164.40 o 
   0  17   3     6528.57     6812.01    343.93 o 
   1  17   3    15553.88    15600.50    670.78 o 
   2  17   3     9719.04    10334.69    374.93 o 
   3  17   3        8.22       88.25     68.69 o 
   4  17   3     7396.96     7285.51    266.45 o 
   5  17   3     9306.74     8714.70    353.59 o 
   6  17   3     2787.89     2685.94    155.20 o 
   7  17   3      428.94      500.85     98.05 o 
   8  17   3     2229.62     1777.09    344.77 o 
   9  17   3     1281.22     1202.90    227.54 o 
  -9  18   3      338.64      671.33    379.45 o 
  -8  18   3      790.64      471.42    178.20 o 
  -7  18   3      509.40      228.81    162.50 o 
  -6  18   3       30.29      -12.10     91.65 o 
  -5  18   3      488.89      456.54    148.48 o 
  -4  18   3      532.73      487.04    145.27 o 
  -3  18   3      135.27        5.68    146.56 o 
  -2  18   3      292.63      395.21    183.85 o 
  -1  18   3     2102.44     2434.38    403.91 o 
   0  18   3     2046.53     2366.95    178.57 o 
   1  18   3        0.17       51.27    122.02 o 
   2  18   3     4853.90     4615.23    187.68 o 
   3  18   3     2293.75     2539.59    138.11 o 
   4  18   3      757.12      720.92    114.83 o 
   5  18   3      113.19      129.75     98.62 o 
   6  18   3     1151.50     1279.06    108.53 o 
   7  18   3      814.09      674.09    118.52 o 
   8  18   3      353.40      212.26    117.41 o 
   9  18   3       47.92      169.48    113.32 o 
  -9  19   3      230.81      241.75    332.14 o 
  -8  19   3       61.01       30.68    224.45 o 
  -7  19   3      386.05      630.74    161.24 o 
  -6  19   3     1940.24     1543.50    337.40 o 
  -5  19   3       37.17      203.49    163.21 o 
  -4  19   3      236.38      202.58    142.80 o 
  -3  19   3     2227.15     2167.58    239.00 o 
  -2  19   3     2914.95     3239.82    268.86 o 
  -1  19   3      196.52      215.04    136.32 o 
   0  19   3     1728.04     2080.57    227.14 o 
   1  19   3     3716.68     3762.70    305.78 o 
   2  19   3     2098.65     2273.15    153.61 o 
   3  19   3       10.47      -17.06     73.26 o 
   4  19   3      453.45      460.44    104.19 o 
   5  19   3     2149.40     2009.64    164.60 o 
   6  19   3      483.56      262.11    111.42 o 
   7  19   3      323.31      347.10    111.47 o 
   8  19   3      948.06      658.41    180.46 o 
   9  19   3      416.00      450.73    147.30 o 
  -8  20   3     1533.78     1211.45    241.59 o 
  -7  20   3      818.08      656.39    275.62 o 
  -6  20   3      140.17      124.78    197.69 o 
  -5  20   3     2109.29     1886.46    296.98 o 
  -4  20   3     2848.34     3518.77    396.16 o 
  -3  20   3     1034.98      952.76    176.84 o 
  -2  20   3      902.99      818.03    220.81 o 
  -1  20   3     8742.57     9192.21    578.43 o 
   0  20   3     6260.10     6846.87    308.51 o 
   1  20   3       19.72      278.48    162.08 o 
   2  20   3     2103.40     1920.86    129.85 o 
   3  20   3     4712.12     5009.16    229.30 o 
   4  20   3      870.66      758.61    145.90 o 
   5  20   3      177.97       94.06    106.48 o 
   6  20   3     2928.74     2166.14    358.60 o 
   7  20   3     3258.27     3039.73    366.60 o 
   8  20   3      344.48      168.01    147.35 o 
  -8  21   3       10.46      -51.88    162.97 o 
  -7  21   3       40.26      556.77    305.81 o 
  -6  21   3        0.42        5.66    345.69 o 
  -5  21   3       31.55      115.17    159.58 o 
  -4  21   3       25.66       88.44    180.84 o 
  -3  21   3       97.63      166.43    129.40 o 
  -2  21   3      110.85      199.26    155.81 o 
  -1  21   3       11.41       44.11    138.57 o 
   0  21   3        0.53     -102.32    102.32 o 
   1  21   3       90.10      -60.58    134.54 o 
   2  21   3      143.95      160.31     88.19 o 
   3  21   3       41.17       90.31     85.95 o 
   4  21   3       94.31       88.98     99.67 o 
   5  21   3       90.29       28.48    107.19 o 
   6  21   3       24.06       31.07    110.36 o 
   7  21   3       28.57       71.71    117.03 o 
   8  21   3      117.95      163.24    155.65 o 
  -8  22   3     1292.94     1347.76    290.99 o 
  -7  22   3      441.92      149.93    237.60 o 
  -6  22   3      224.85      263.96    310.25 o 
  -5  22   3     1824.34     1815.18    313.88 o 
  -4  22   3     2614.82     2759.14    339.59 o 
  -3  22   3      839.98      917.07    137.82 o 
  -2  22   3      770.78      757.29    170.64 o 
  -1  22   3     5998.10     6951.12    311.62 o 
   0  22   3     4428.51     4868.59    356.96 o 
   1  22   3        0.28      -18.39    124.37 o 
   2  22   3     2005.36     1819.01    223.75 o 
   3  22   3     3879.60     3933.47    227.57 o 
   4  22   3      767.04      485.72    155.37 o 
   5  22   3       44.21       24.54    110.68 o 
   6  22   3     1794.10     1102.07    266.16 o 
   7  22   3     1770.90      887.68    379.36 o 
   8  22   3      159.29     -106.48    306.53 o 
  -7  23   3      849.59     1073.94    289.02 o 
  -6  23   3     1182.49     1688.35    337.83 o 
  -5  23   3       68.41      452.79    196.59 o 
  -4  23   3      471.02      642.52    287.43 o 
  -3  23   3     1928.35     2370.30    267.63 o 
  -2  23   3     2969.18     3143.09    253.65 o 
  -1  23   3       29.61      213.55    138.92 o 
   0  23   3      578.17      534.94    174.40 o 
   1  23   3     2175.64     2414.19    300.93 o 
   2  23   3     1944.75     1403.97    428.30 o 
   3  23   3        2.40      -12.35     84.90 o 
   4  23   3     1320.84      909.24    148.45 o 
   5  23   3     2316.90     1826.79    279.87 o 
   7  23   3       99.42      -99.40    115.72 o 
  -7  24   3       42.42      192.33    289.41 o 
  -6  24   3       78.97     -219.62    286.55 o 
  -5  24   3      354.83      837.28    273.68 o 
  -4  24   3      656.39      681.87    177.47 o 
  -3  24   3       90.44      144.07    165.28 o 
  -2  24   3      160.79      335.24    128.44 o 
  -1  24   3      856.24      840.62    206.58 o 
   0  24   3     1329.28     1374.18    193.19 o 
   1  24   3       12.32       69.87    202.39 o 
   2  24   3      306.14      345.96    128.41 o 
   3  24   3      411.21      328.17     94.18 o 
   4  24   3      169.97      173.02    125.59 o 
   5  24   3       10.32      159.67    128.51 o 
   6  24   3      287.41      449.44    181.15 o 
   7  24   3       72.98      154.09    367.92 o 
  -6  25   3     1973.82     2013.36    288.31 o 
  -5  25   3      389.70      107.32    231.29 o 
  -4  25   3      545.03      626.12    286.43 o 
  -3  25   3     4114.29     4718.57    379.38 o 
  -2  25   3     2835.55     3174.93    337.70 o 
  -1  25   3      462.38      551.88    200.51 o 
   0  25   3     1320.78     1338.46    284.40 o 
   1  25   3     3878.69     3911.73    437.35 o 
   2  25   3     1729.42     1451.95    225.13 o 
   3  25   3       10.88       -8.31    152.83 o 
   4  25   3     1988.25     2018.05    300.04 o 
   5  25   3     3249.13     2506.49    414.25 o 
   6  25   3      626.62      262.28    165.07 o 
  -5  26   3      106.23      159.55    178.15 o 
  -4  26   3      259.66      351.46    245.92 o 
  -3  26   3       24.91     -144.67    217.49 o 
  -2  26   3      111.78      143.13    118.77 o 
  -1  26   3      443.14      608.00    160.72 o 
   0  26   3      240.64      428.62    195.16 o 
   1  26   3       11.50      117.92    191.11 o 
   2  26   3       49.86      243.81    147.43 o 
   3  26   3      403.06      366.88    139.00 o 
   4  26   3      164.64      458.56    170.80 o 
   5  26   3       73.71      -95.98    153.54 o 
  -4  27   3      107.58      110.74    195.98 o 
  -3  27   3     1734.72     1470.22    326.34 o 
  -2  27   3     1319.14     1231.27    246.41 o 
  -1  27   3      127.84      192.36    158.25 o 
   0  27   3      587.35      453.75    261.79 o 
   1  27   3     1432.03     1267.22    249.82 o 
   2  27   3      647.67      705.91    178.93 o 
   4  27   3      676.51      698.61    178.23 o 
  -3  28   3      311.49      367.56    194.34 o 
  -2  28   3      754.35     1464.99    367.29 o 
  -1  28   3     2747.93     1842.99    331.80 o 
   0  28   3     1739.09     1352.59    453.36 o 
   1  28   3       35.12      374.67    232.12 o 
   2  28   3      785.46      555.94    195.52 o 
   3  28   3     2481.39     1888.96    403.22 o 
  -2  29   3       12.24       10.08    201.37 o 
  -1  29   3        5.91      106.17    242.38 o 
   0  29   3        4.45      231.55    328.47 o 
   1  29   3        1.41      -45.48    213.40 o 
   2  29   3       95.90     -331.13    331.13 o 
 -11   0   4      308.14      135.55    303.02 o 
 -10   0   4     1582.61     1772.74    527.38 o 
  -9   0   4     1136.47     1435.00    668.26 o 
  -8   0   4      212.86      417.62    185.11 o 
  -7   0   4     2398.11     2592.33    321.63 o 
  -6   0   4    15222.28    15860.13    956.82 o 
  -5   0   4     6927.21     7378.12    776.47 o 
  -4   0   4       41.52      125.94    132.43 o 
  -3   0   4     2732.93     2433.59    247.88 o 
  -2   0   4    55574.20    52260.33   2235.90 o 
  -1   0   4     7113.53     7300.86    452.83 o 
   0   0   4      477.48      415.13     71.22 o 
   1   0   4    17122.41    16769.15    684.07 o 
   2   0   4    28948.44    28187.53    830.82 o 
   3   0   4     3314.31     3328.67    111.35 o 
   4   0   4    11495.04    11759.30    382.41 o 
   5   0   4    16945.05    16934.84    543.25 o 
   6   0   4     5832.15     5763.38    301.71 o 
   7   0   4     1316.13     1397.87    213.05 o 
   8   0   4     3625.90     3977.38    350.27 o 
   9   0   4     4376.07     4589.18    558.38 o 
  10   0   4      435.75      470.84    275.21 o 
  11   0   4      101.25      260.98    253.95 o 
 -11   1   4      326.36      805.25    464.68 o 
 -10   1   4        5.59      133.59    424.57 o 
  -9   1   4        4.09      709.67    533.73 o 
  -8   1   4      197.52      202.03    204.86 o 
  -7   1   4      322.51      389.77    210.82 o 
  -6   1   4        2.30      -65.20    135.48 o 
  -5   1   4      933.76      933.13    139.75 o 
  -4   1   4     1863.29     2116.82    168.27 o 
  -3   1   4     6466.71     6115.48    244.75 o 
  -2   1   4     2620.67     2487.91    154.27 o 
  -1   1   4     6459.03     6337.15    226.13 o 
   0   1   4     7517.14     7351.75    236.08 o 
   1   1   4      769.36      790.88     57.40 o 
   2   1   4      821.74      783.94    134.07 o 
   3   1   4     5154.02     5250.41    151.12 o 
   4   1   4     2120.04     2431.82    105.27 o 
   5   1   4       24.18      234.58     90.79 o 
   6   1   4      919.31      995.17    111.10 o 
   7   1   4     3222.85     3569.14    203.44 o 
   8   1   4      238.56      161.66    119.29 o 
   9   1   4       23.12      -11.34    112.14 o 
  10   1   4      209.71      198.04    153.40 o 
  11   1   4      187.66      347.54    185.68 o 
 -11   2   4      158.61      193.20    204.83 o 
 -10   2   4      615.08      766.54    353.95 o 
  -9   2   4      669.58      934.39    323.47 o 
  -8   2   4      162.71      -60.21    128.92 o 
  -7   2   4     1571.29     1448.83    186.17 o 
  -6   2   4     8135.60     8387.74    470.86 o 
  -5   2   4     3217.27     3679.23    285.28 o 
  -4   2   4      392.29      323.42    136.07 o 
  -3   2   4      911.38      849.74    114.76 o 
  -2   2   4     3421.59     3501.58    170.19 o 
  -1   2   4     4749.72     4534.85    181.94 o 
   0   2   4     1371.96     1411.24     65.44 o 
   1   2   4     7989.09     7722.94    307.25 o 
   2   2   4    14862.14    15178.16    370.86 o 
   3   2   4     1846.02     1995.55    179.06 o 
   4   2   4     6168.26     6358.23    153.87 o 
   5   2   4     8610.01     8662.40    249.94 o 
   6   2   4      864.41      956.75    150.54 o 
   7   2   4      218.41      209.88    110.09 o 
   8   2   4     1544.70     1832.52    149.35 o 
   9   2   4     1497.97     1452.47    157.46 o 
  10   2   4      289.58      259.03    132.40 o 
  11   2   4       94.06      339.18    165.73 o 
 -11   3   4      829.65     1493.57    333.58 o 
 -10   3   4      104.16      411.47    229.41 o 
  -9   3   4       81.31      115.20    161.72 o 
  -8   3   4     1397.29     1208.38    275.17 o 
  -7   3   4     2975.37     2985.49    295.34 o 
  -6   3   4        0.66      -56.80    149.99 o 
  -5   3   4     4767.06     4761.02    302.61 o 
  -4   3   4     7903.31     7952.01    396.28 o 
  -3   3   4     1555.00     1537.88    150.54 o 
  -2   3   4     1953.90     1685.74    149.42 o 
  -1   3   4    27295.69    26686.56    786.60 o 
   0   3   4    25422.59    25583.67    554.47 o 
   1   3   4     4597.44     4675.04    137.62 o 
   2   3   4     8317.59     8198.30    190.30 o 
   3   3   4    28166.29    26938.52    449.10 o 
   4   3   4    14305.04    14341.32    344.54 o 
   5   3   4      156.13      269.01     69.43 o 
   6   3   4      427.39      452.63    115.30 o 
   7   3   4     8134.77     8147.68    323.65 o 
   8   3   4     2707.78     2874.60    191.15 o 
   9   3   4       54.26      153.98    121.06 o 
  10   3   4     1282.18     1183.63    182.62 o 
  11   3   4      954.33     1204.54    238.03 o 
 -11   4   4        2.88     -315.38    315.38 o 
 -10   4   4        0.13      -37.42    166.54 o 
  -9   4   4        5.71      410.11    276.24 o 
  -8   4   4        1.91      -74.32    137.11 o 
  -7   4   4      147.02       28.55    141.42 o 
  -6   4   4      107.46      153.83    125.63 o 
  -5   4   4      110.81      190.99    173.16 o 
  -4   4   4        0.23       84.39    105.47 o 
  -3   4   4      637.90      587.28    122.70 o 
  -2   4   4       92.62      140.99     81.76 o 
  -1   4   4        6.48       42.36     84.35 o 
   0   4   4       89.21       96.86     52.01 o 
   1   4   4      374.11      324.62     32.44 o 
   2   4   4     1974.28     1931.78     89.31 o 
   3   4   4      137.22       91.88     56.79 o 
   4   4   4     1211.06     1184.63     78.72 o 
   5   4   4      586.54      609.81     79.64 o 
   6   4   4        0.18        6.68     71.34 o 
   7   4   4        0.95       -9.96     88.01 o 
   8   4   4       12.02       22.20     98.89 o 
   9   4   4       58.99       45.95    126.49 o 
  10   4   4        3.64       -7.23    141.48 o 
  11   4   4       41.43       86.70    234.74 o 
 -11   5   4      780.13      951.83    285.72 o 
 -10   5   4      136.05      281.05    297.11 o 
  -9   5   4      298.81      460.50    484.05 o 
  -8   5   4     2438.97     2591.59    286.04 o 
  -7   5   4     2142.27     2024.36    221.31 o 
  -6   5   4      132.55      261.83    128.80 o 
  -5   5   4     6816.38     6710.71    427.24 o 
  -4   5   4    10318.06    10672.33    382.19 o 
  -3   5   4     4538.66     4616.46    182.01 o 
  -2   5   4      859.03      943.65    126.27 o 
  -1   5   4    25155.43    24776.97    619.86 o 
   0   5   4    23091.18    22335.83    441.70 o 
   1   5   4     1219.75     1059.58     82.10 o 
   2   5   4     2867.73     2916.08    124.95 o 
   3   5   4    13035.85    12654.11    305.45 o 
   4   5   4    10654.66    10817.24    212.77 o 
   5   5   4      111.25       39.99     84.47 o 
   6   5   4     3010.93     3202.27    139.14 o 
   7   5   4     6406.13     6843.04    302.65 o 
   8   5   4     3147.82     3369.77    203.42 o 
   9   5   4       67.72        1.46    112.85 o 
  10   5   4     1993.23     1760.88    219.63 o 
  11   5   4      800.44     1030.74    305.67 o 
 -11   6   4      163.13      128.94    260.48 o 
 -10   6   4      752.76      929.51    266.66 o 
  -9   6   4      599.77     1246.76    299.60 o 
  -8   6   4        2.21      -99.63    168.62 o 
  -7   6   4      653.77      553.98    165.67 o 
  -6   6   4     2268.58     2490.21    244.07 o 
  -5   6   4     2198.58     2053.78    161.15 o 
  -4   6   4        0.93       -0.45     93.12 o 
  -3   6   4     1534.39     1553.27    178.93 o 
  -2   6   4     9026.21     9042.44    314.41 o 
  -1   6   4     4237.58     4049.08    198.46 o 
   0   6   4      570.88      565.90     55.76 o 
   1   6   4    11994.94    11692.38    287.15 o 
   2   6   4     6516.71     6273.28    276.03 o 
   3   6   4     1750.03     1889.37     93.32 o 
   4   6   4      659.15      661.17     52.40 o 
   5   6   4     2717.40     3093.94    168.69 o 
   6   6   4     1013.61      994.13    105.42 o 
   7   6   4       62.21       58.27    102.78 o 
   8   6   4     1764.04     1770.88    185.97 o 
   9   6   4     1356.87     1187.40    157.84 o 
  10   6   4      168.69      267.49    140.74 o 
  11   6   4       73.12      300.06    161.87 o 
 -11   7   4      284.00      825.04    417.43 o 
 -10   7   4       17.08      325.05    255.79 o 
  -9   7   4      163.98      302.10    208.03 o 
  -8   7   4     1117.80      936.99    219.42 o 
  -7   7   4     1722.59     1601.85    199.98 o 
  -6   7   4      116.24      -74.11    111.74 o 
  -5   7   4     2015.37     1817.05    204.31 o 
  -4   7   4     2630.72     2369.16    270.01 o 
  -3   7   4     2198.33     2375.49    349.42 o 
  -2   7   4       49.72      119.23    114.34 o 
  -1   7   4     6686.68     6617.34    245.10 o 
   0   7   4     5456.30     5448.09    121.75 o 
   1   7   4      177.94      146.20     52.84 o 
   2   7   4      591.80      552.78    121.47 o 
   3   7   4     1551.32     1643.74    114.32 o 
   4   7   4     2133.47     2132.27    122.58 o 
   5   7   4        0.55      -47.61     60.23 o 
   6   7   4      776.55      647.85     90.77 o 
   7   7   4      980.48      843.41    105.83 o 
   8   7   4      860.27      702.69    119.22 o 
   9   7   4      120.52      160.15    131.37 o 
  10   7   4      975.33     1083.51    193.26 o 
  11   7   4      269.59      376.31    170.68 o 
 -11   8   4      211.99      459.55    194.92 o 
 -10   8   4     1750.08      969.77    411.83 o 
  -9   8   4     1709.65     1801.64    384.19 o 
  -8   8   4       71.50       59.12    270.28 o 
  -7   8   4     2095.50     2448.26    301.66 o 
  -6   8   4     7375.68     7988.95    545.34 o 
  -5   8   4     6778.15     6619.50    341.14 o 
  -4   8   4        0.91       39.17    125.27 o 
  -3   8   4     5212.10     5575.97    342.75 o 
  -2   8   4    17804.84    17599.93    577.69 o 
  -1   8   4     7141.50     7232.05    197.76 o 
   0   8   4     1820.34     1773.08     97.70 o 
   1   8   4    26007.99    26062.97    932.39 o 
   2   8   4    15383.09    15267.69    427.03 o 
   3   8   4     1218.07     1262.52    123.66 o 
   4   8   4     4687.11     4815.70    247.44 o 
   5   8   4     8626.87     8853.35    294.76 o 
   6   8   4     3945.95     4002.00    156.00 o 
   7   8   4       45.89      164.10     75.87 o 
   8   8   4     4462.45     5017.94    225.11 o 
   9   8   4     4142.27     4186.46    253.13 o 
  10   8   4      515.03      583.64    157.93 o 
  11   8   4      145.76      -51.02    166.15 o 
 -11   9   4       39.94      458.86    243.56 o 
 -10   9   4       14.50      227.08    140.22 o 
  -9   9   4        8.02      175.67    161.79 o 
  -8   9   4       72.17      106.95    369.57 o 
  -7   9   4        5.61      168.61    189.57 o 
  -6   9   4       16.62       24.32    222.27 o 
  -5   9   4      520.36      597.60    183.38 o 
  -4   9   4     1707.40     1920.73    255.55 o 
  -3   9   4      306.60      292.44    147.63 o 
  -2   9   4      384.58      442.80    125.44 o 
  -1   9   4      409.59      442.79     54.84 o 
   0   9   4     1664.72     1709.69     69.38 o 
   1   9   4      718.57      721.57     90.73 o 
   2   9   4     2791.50     2676.39    151.32 o 
   3   9   4     3256.24     3205.17    156.77 o 
   4   9   4     1454.58     1428.64    131.32 o 
   5   9   4       64.19      215.71     72.69 o 
   6   9   4      381.04      406.33     94.21 o 
   7   9   4     1627.46     1475.81    156.42 o 
   8   9   4       71.46      154.43    109.62 o 
   9   9   4       49.09      205.08    116.94 o 
  10   9   4       13.35       19.20    117.60 o 
  11   9   4       35.46       -1.14    153.64 o 
 -10  10   4     1026.13      974.60    275.56 o 
  -9  10   4     1118.57     1049.69    260.92 o 
  -8  10   4       45.93       -9.68    125.09 o 
  -7  10   4     1250.30     1169.06    180.35 o 
  -6  10   4     4595.03     5397.12    420.47 o 
  -5  10   4     3027.58     3155.78    248.47 o 
  -4  10   4       42.81      313.65    180.87 o 
  -3  10   4     4117.37     4071.23    253.90 o 
  -2  10   4     5280.61     5274.93    251.83 o 
  -1  10   4     2549.74     2635.55    121.40 o 
   0  10   4     2155.61     2303.12    101.87 o 
   1  10   4     9336.26     9159.60    225.40 o 
   2  10   4     7017.91     7463.44    310.97 o 
   3  10   4      301.40      369.66     98.04 o 
   4  10   4     3105.92     2977.44    150.47 o 
   5  10   4     4914.57     4711.17    203.78 o 
   6  10   4     2646.24     2548.62    140.78 o 
   7  10   4       23.47       57.45    106.57 o 
   8  10   4     2144.11     2096.40    251.81 o 
   9  10   4     2634.68     2621.16    356.49 o 
  10  10   4      435.85      349.33    138.71 o 
 -10  11   4      107.33       77.90    170.61 o 
  -9  11   4      181.79      433.63    217.07 o 
  -8  11   4     1731.63     1997.30    410.16 o 
  -7  11   4     1917.43     1059.30    449.55 o 
  -6  11   4       73.70       -6.00    234.18 o 
  -5  11   4     5217.07     5138.74    470.39 o 
  -4  11   4    10493.04    10060.29    452.68 o 
  -3  11   4     2508.86     2902.29    269.95 o 
  -2  11   4      339.00      385.71     93.05 o 
  -1  11   4     3890.21     3776.90    271.80 o 
   0  11   4    10019.17    10384.71    266.00 o 
   1  11   4     1288.62     1354.73    110.36 o 
   2  11   4     3865.69     3974.92    214.20 o 
   3  11   4     9216.96     8890.76    335.00 o 
   4  11   4     7552.91     7500.75    260.98 o 
   5  11   4      107.09      141.86     72.82 o 
   6  11   4     2766.63     2889.28    164.96 o 
   7  11   4     4717.77     4725.01    324.94 o 
   8  11   4     1660.92     1330.20    186.09 o 
   9  11   4        2.90      246.97    250.07 o 
  10  11   4      712.61      905.86    255.15 o 
 -10  12   4       42.14       96.59    220.87 o 
  -9  12   4       24.00      657.83    304.31 o 
  -8  12   4        1.32      184.42    199.01 o 
  -7  12   4       39.16       18.88    127.47 o 
  -6  12   4      157.89      200.09    114.20 o 
  -5  12   4        1.71        8.38     62.68 o 
  -4  12   4       27.34        9.60     75.92 o 
  -3  12   4      649.91      502.25     74.45 o 
  -2  12   4      127.20      189.26    100.18 o 
  -1  12   4       57.17      -10.88     95.74 o 
   0  12   4      741.33      782.12    101.04 o 
   1  12   4      263.54      170.63     75.82 o 
   2  12   4        5.57       64.61     93.06 o 
   3  12   4       39.04       15.64    103.01 o 
   4  12   4      157.56      214.15     57.73 o 
   5  12   4      198.87      160.16     61.35 o 
   6  12   4       70.59       81.57    103.77 o 
   7  12   4      153.15       59.52     94.07 o 
   8  12   4      181.72       87.33    157.84 o 
   9  12   4      170.66      225.44    262.64 o 
  10  12   4        7.37       55.56    175.73 o 
 -10  13   4      112.32      914.78    367.40 o 
  -9  13   4      452.70      467.79    316.28 o 
  -8  13   4     2423.29     3107.09    316.82 o 
  -7  13   4     2573.46     2571.86    229.01 o 
  -6  13   4       62.76      258.71    133.83 o 
  -5  13   4     6825.87     6784.71    349.29 o 
  -4  13   4    12406.04    12061.23    653.79 o 
  -3  13   4     2774.42     3363.86    302.51 o 
  -2  13   4        4.66       23.02    112.52 o 
  -1  13   4     5603.38     5966.39    262.26 o 
   0  13   4     7718.00     8365.65    339.99 o 
   1  13   4     1410.33     1387.44    122.45 o 
   2  13   4     3073.28     2943.54    105.87 o 
   3  13   4     5992.49     6031.52    197.02 o 
   4  13   4     5163.00     4912.50    245.47 o 
   5  13   4       44.69       34.57     70.35 o 
   6  13   4     3233.32     3034.73    150.35 o 
   7  13   4     3783.23     4385.20    235.11 o 
   8  13   4     1850.03     1367.80    263.51 o 
   9  13   4       30.56      266.61    181.13 o 
  10  13   4     1176.97     1447.86    268.92 o 
 -10  14   4      331.95     1038.44    458.67 o 
  -9  14   4      481.99      734.62    188.80 o 
  -8  14   4        0.21      -71.80    133.04 o 
  -7  14   4      632.26      462.60    151.94 o 
  -6  14   4     1272.70     1175.10    141.46 o 
  -5  14   4     1843.87     1728.43    166.40 o 
  -4  14   4        1.69      146.78     80.08 o 
  -3  14   4     1516.58     1590.13    160.13 o 
  -2  14   4      877.07      799.84    132.41 o 
  -1  14   4     1260.66     1098.45    165.20 o 
   0  14   4        6.79      -78.01    119.33 o 
   1  14   4     4410.45     4537.77    239.70 o 
   2  14   4     2990.57     3091.18    141.39 o 
   3  14   4       67.51       29.07     68.52 o 
   4  14   4      505.44      434.72     72.08 o 
   5  14   4     1785.65     1669.12    109.32 o 
   6  14   4      426.19      392.72     74.35 o 
   7  14   4       24.85        0.73     65.20 o 
   8  14   4      944.43      578.59    138.04 o 
   9  14   4      655.22      599.90    234.43 o 
  10  14   4      261.32       78.57    241.04 o 
  -9  15   4      163.91      672.72    233.41 o 
  -8  15   4      814.00      869.75    204.59 o 
  -7  15   4      995.10     1132.58    219.40 o 
  -6  15   4       28.46       52.70    125.46 o 
  -5  15   4     2249.69     1966.89    276.17 o 
  -4  15   4     3315.13     3807.65    369.43 o 
  -3  15   4     1355.25     1441.90    155.93 o 
  -2  15   4       12.35       69.04    126.49 o 
  -1  15   4     1510.76     1865.91    193.90 o 
   0  15   4     2014.61     2236.50    160.50 o 
   1  15   4      176.99       67.51    119.94 o 
   2  15   4       40.53       70.41     58.31 o 
   3  15   4     3407.36     3481.98    124.91 o 
   4  15   4     1047.89      983.72    115.60 o 
   5  15   4       42.36       23.25     79.00 o 
   6  15   4      904.78      698.72     96.06 o 
   7  15   4     1210.90      996.92    116.73 o 
   9  15   4       51.28     -145.92    145.92 o 
  -9  16   4     1191.61     1342.12    310.08 o 
  -8  16   4       17.28       27.58    130.16 o 
  -7  16   4     1302.55     1120.68    242.65 o 
  -6  16   4     3047.13     2533.09    222.45 o 
  -5  16   4     3034.17     2731.72    258.27 o 
  -4  16   4       62.27       47.24    115.27 o 
  -3  16   4     4600.62     4567.91    338.39 o 
  -2  16   4     4143.28     4734.58    277.14 o 
  -1  16   4     1711.34     2182.39    362.69 o 
   0  16   4      895.24      664.27    186.32 o 
   1  16   4    11012.06    11664.15    631.62 o 
   2  16   4     4964.91     4956.29    150.98 o 
   3  16   4     1299.02     1183.05    101.08 o 
   4  16   4     2804.56     2746.39    145.41 o 
   5  16   4     3987.27     3951.19    167.73 o 
   6  16   4     2513.68     2310.16    241.20 o 
   7  16   4        8.26      116.75     92.34 o 
   8  16   4     2132.42     1492.53    360.18 o 
   9  16   4     1951.76     1723.26    301.37 o 
  -8  17   4      147.02      741.99    344.52 o 
  -7  17   4      106.87      126.02    172.38 o 
  -6  17   4       83.70      153.09    141.73 o 
  -5  17   4       56.66      104.84    141.87 o 
  -4  17   4       50.47       57.36    135.83 o 
  -3  17   4       67.64      123.78    151.20 o 
  -2  17   4        3.92       52.56    131.52 o 
  -1  17   4      282.15      199.69    142.65 o 
   0  17   4      246.83      223.70    136.03 o 
   1  17   4      210.82      145.58    126.10 o 
   2  17   4        0.93       42.11     69.99 o 
   3  17   4      124.99      118.75    110.29 o 
   4  17   4      100.48       60.43     74.63 o 
   5  17   4       25.67      -22.76     79.01 o 
   6  17   4       44.52      -34.66    100.50 o 
   7  17   4       39.59       44.24     99.39 o 
   8  17   4      107.38      359.90    169.73 o 
   9  17   4       17.96      294.35    274.41 o 
  -8  18   4      158.48     1511.93    610.88 o 
  -7  18   4      462.93      810.66    336.18 o 
  -6  18   4     3442.46     2649.69    699.65 o 
  -5  18   4      870.86     1068.44    158.62 o 
  -4  18   4      139.73      399.73    186.60 o 
  -3  18   4     3097.83     3029.56    291.16 o 
  -2  18   4     3978.30     4420.49    324.63 o 
  -1  18   4     1019.51     1273.81    200.91 o 
   0  18   4     1159.12     1142.94    129.54 o 
   1  18   4     7848.76     8407.05    424.67 o 
   2  18   4    11042.55    10096.03    336.05 o 
   3  18   4        7.23       90.50     70.54 o 
   4  18   4      840.47      725.79     92.12 o 
   5  18   4     3404.91     3576.85    201.79 o 
   6  18   4     1653.63     1152.40    207.79 o 
   7  18   4        0.69      146.44     97.41 o 
   8  18   4     1303.25      814.44    205.03 o 
   9  18   4     1225.57     1585.80    367.56 o 
  -8  19   4      917.74     1742.91    443.09 o 
  -7  19   4     1444.72     2737.43    548.14 o 
  -6  19   4        0.17       84.92    123.56 o 
  -5  19   4     1746.31     1716.61    247.52 o 
  -4  19   4     3422.48     3185.54    322.86 o 
  -3  19   4     1334.96     1291.51    169.27 o 
  -2  19   4       86.40       35.04    153.36 o 
  -1  19   4     4262.36     5182.01    335.02 o 
   0  19   4     3981.70     4431.40    251.68 o 
   1  19   4     1181.63     1390.14    218.75 o 
   2  19   4     1368.23     1339.42    259.18 o 
   3  19   4     2595.05     2824.47    159.12 o 
   4  19   4     1362.07     1186.30    126.91 o 
   5  19   4      176.36      158.98     93.13 o 
   6  19   4      490.54      418.34    125.60 o 
   7  19   4     1621.35     1166.88    322.66 o 
   8  19   4      756.21      824.67    188.30 o 
  -8  20   4        0.18      448.71    269.22 o 
  -7  20   4        1.13       21.91    192.54 o 
  -6  20   4       99.23      433.21    386.92 o 
  -5  20   4       35.29       71.71    148.95 o 
  -4  20   4       84.18       71.60    184.15 o 
  -3  20   4      327.95      678.37    204.15 o 
  -2  20   4      797.58      836.76    199.79 o 
  -1  20   4      124.80      264.98    125.05 o 
   0  20   4      436.22      369.64    137.91 o 
   1  20   4      693.65      616.86    191.74 o 
   2  20   4      554.06      436.04    109.98 o 
   3  20   4       36.56       75.04     80.66 o 
   4  20   4       22.69      123.53     84.70 o 
   5  20   4      171.63       56.90     97.68 o 
   6  20   4      288.53      431.43    191.70 o 
   7  20   4       45.89       61.08    170.69 o 
   8  20   4       48.14       63.66    167.23 o 
  -7  21   4     1102.83     1528.35    260.38 o 
  -6  21   4        1.06      233.91    186.94 o 
  -5  21   4     1716.53     1715.83    271.22 o 
  -4  21   4     4440.51     4986.49    454.89 o 
  -3  21   4     2409.42     2311.92    385.87 o 
  -2  21   4      405.56      384.66    182.83 o 
  -1  21   4     4969.31     5291.68    403.15 o 
   0  21   4     5668.61     4582.90   1021.06 o 
   1  21   4      437.19       87.55    172.44 o 
   2  21   4      710.36      662.56    165.95 o 
   3  21   4     3497.19     3262.11    190.76 o 
   4  21   4     1515.72     1505.38    169.76 o 
   5  21   4      159.83       63.92    107.47 o 
   6  21   4      776.85     1049.21    237.99 o 
   7  21   4     2718.71     1517.67    510.05 o 
  -7  22   4      235.55      562.09    378.13 o 
  -6  22   4      610.94      983.99    374.14 o 
  -5  22   4      211.32      270.16    162.65 o 
  -4  22   4        2.18      353.07    216.44 o 
  -3  22   4      306.15      447.84    179.52 o 
  -2  22   4     1051.34     1273.16    206.69 o 
  -1  22   4       20.40      -40.81    148.86 o 
   0  22   4       77.87       98.01    105.59 o 
   1  22   4      372.93      613.28    157.53 o 
   2  22   4      730.19      811.78    147.77 o 
   3  22   4       10.42        8.32     73.11 o 
   4  22   4      428.04      647.28    170.40 o 
   5  22   4      613.13      928.57    331.54 o 
   6  22   4      517.30      225.72    171.57 o 
   7  22   4        7.22      667.32    380.26 o 
  -6  23   4        5.27      -58.40    193.28 o 
  -5  23   4      461.08      524.47    214.29 o 
  -4  23   4     1628.20     1232.92    385.06 o 
  -3  23   4      295.43      448.02    220.25 o 
  -2  23   4       56.78     -190.17    190.17 o 
  -1  23   4     1318.37     1373.76    220.91 o 
   0  23   4     2673.59     3004.36    564.52 o 
   1  23   4      207.45      326.22    173.84 o 
   2  23   4      610.36      594.74    141.67 o 
   3  23   4     1672.73     1679.19    151.81 o 
   4  23   4      769.45      622.30    178.63 o 
   5  23   4       52.83        0.78    152.25 o 
   6  23   4      281.93      174.92    194.19 o 
  -6  24   4     1703.67     1381.62    604.02 o 
  -5  24   4      688.18     1117.64    244.52 o 
  -4  24   4      103.74      164.76    188.13 o 
  -3  24   4     1195.47      978.38    265.86 o 
  -2  24   4     1795.50     2129.01    267.80 o 
  -1  24   4      578.82      640.50    201.41 o 
   0  24   4      497.49      511.49    173.45 o 
   1  24   4     2906.26     3345.26    528.56 o 
   2  24   4     2975.64     3422.30    377.79 o 
   3  24   4      224.19      328.95    181.30 o 
   4  24   4      885.86      866.74    298.55 o 
   5  24   4     2276.12     2004.84    323.05 o 
   6  24   4      921.58      876.50    356.17 o 
  -5  25   4       26.82      435.92    338.50 o 
  -4  25   4       14.23      224.96    213.54 o 
  -3  25   4       10.89     -188.73    188.73 o 
  -2  25   4       10.58      252.48    197.22 o 
  -1  25   4        2.17      174.17    183.64 o 
   0  25   4       57.18       66.20    204.97 o 
   1  25   4        0.07      -31.74    198.19 o 
   2  25   4      117.35      139.98    146.10 o 
   3  25   4       57.35      -20.04    120.48 o 
   4  25   4        3.72      -58.07    194.04 o 
   5  25   4        0.46       77.42    251.69 o 
  -4  26   4       13.75      -21.37    197.93 o 
  -3  26   4     1459.06     2129.44    358.18 o 
  -2  26   4     1960.98     2142.15    262.86 o 
  -1  26   4      922.65      814.52    200.58 o 
   0  26   4      352.71      281.61    231.96 o 
   1  26   4     2949.93     3523.00    767.52 o 
   2  26   4     3056.66     2652.62    627.07 o 
   3  26   4       71.44      112.89    276.10 o 
   4  26   4      945.29      565.81    360.95 o 
  -3  27   4      277.40      496.34    267.26 o 
  -2  27   4      143.00      385.40    210.71 o 
  -1  27   4     1243.23      960.24    378.42 o 
   0  27   4     1377.04     1134.68    265.57 o 
   1  27   4      362.11      331.62    163.86 o 
   2  27   4      192.72      221.38    167.01 o 
   3  27   4     1581.08     1379.80    829.08 o 
  -2  28   4      290.53      524.29    296.23 o 
  -1  28   4      212.75       76.07    175.13 o 
   0  28   4       13.10      -73.00    176.74 o 
   1  28   4      204.74      111.46    200.43 o 
   2  28   4      192.20      243.73    351.94 o 
 -11   1   5       66.62      375.95    385.24 o 
 -10   1   5      771.86     1285.15    436.33 o 
  -9   1   5     1619.25     1694.93    301.32 o 
  -8   1   5      521.58     1056.50    435.41 o 
  -7   1   5      577.53      504.61    215.73 o 
  -6   1   5     4333.95     4835.52    357.53 o 
  -5   1   5     4308.89     4214.92    226.21 o 
  -4   1   5      413.34      649.42    134.55 o 
  -3   1   5     2041.04     2281.50    183.26 o 
  -2   1   5    12329.24    12957.98    510.51 o 
  -1   1   5     5368.00     5353.71    314.48 o 
   0   1   5        3.02       -6.50     38.47 o 
   1   1   5     9247.91     9315.36    280.69 o 
   2   1   5    20594.27    20061.38    477.97 o 
   3   1   5     5264.96     5421.52    136.41 o 
   4   1   5     2128.45     2240.50    106.00 o 
   5   1   5     8544.71     8874.36    244.87 o 
   6   1   5     7637.03     7635.70    273.38 o 
   7   1   5      310.65      242.33    100.03 o 
   8   1   5      136.47      166.81    109.49 o 
   9   1   5     2174.69     2539.99    282.15 o 
  10   1   5     1604.07     1316.77    215.44 o 
  11   1   5        3.42        1.97    165.12 o 
 -11   2   5      772.63     1890.79    653.77 o 
 -10   2   5      229.47      837.74    243.48 o 
  -9   2   5       30.01      393.86    258.31 o 
  -8   2   5      919.15      817.95    224.79 o 
  -7   2   5     2102.20     1847.85    192.54 o 
  -6   2   5      455.84      533.40    201.08 o 
  -5   2   5      635.25      739.03    164.16 o 
  -4   2   5     2475.15     2372.69    185.24 o 
  -3   2   5     6567.78     7272.56    340.35 o 
  -2   2   5      385.40      345.80     95.55 o 
  -1   2   5      626.85      657.70     83.27 o 
   0   2   5     3711.52     3653.81    135.34 o 
   1   2   5     2705.37     2733.34    111.18 o 
   2   2   5      774.87      788.32     96.25 o 
   3   2   5     4428.62     4465.54    157.38 o 
   4   2   5     6737.51     6907.19    164.80 o 
   5   2   5     1857.39     1915.44    111.06 o 
   6   2   5      996.96     1017.52    109.30 o 
   7   2   5     4375.13     4358.58    242.69 o 
   8   2   5     1613.74     1559.01    173.36 o 
   9   2   5       57.58       23.33    104.39 o 
  10   2   5      478.34      339.10    152.20 o 
  11   2   5     1080.69     1318.73    219.36 o 
 -10   3   5      180.15      256.15    339.36 o 
  -9   3   5      301.86     1240.11    448.63 o 
  -8   3   5       59.91       78.27    207.65 o 
  -7   3   5       93.09       25.39    179.24 o 
  -6   3   5     1288.24     1031.26    194.38 o 
  -5   3   5     1429.41     1365.71    160.39 o 
  -4   3   5        4.07       77.42     96.12 o 
  -3   3   5      380.78      268.98     96.84 o 
  -2   3   5      763.49     1079.88    139.70 o 
  -1   3   5     1750.57     1899.60    118.40 o 
   0   3   5       61.19       90.22     59.80 o 
   1   3   5     4409.27     4255.09    276.38 o 
   2   3   5     2500.43     2397.50     72.49 o 
   3   3   5      917.96      838.91     66.84 o 
   4   3   5      438.39      453.59     61.08 o 
   5   3   5     2717.53     3028.62    142.87 o 
   6   3   5      172.69      154.69     88.07 o 
   7   3   5      170.93      140.05     92.67 o 
   8   3   5       15.22       73.39    114.86 o 
   9   3   5      327.48      264.56    129.36 o 
  10   3   5      240.48      132.97    126.73 o 
  11   3   5        0.00       30.74    135.06 o 
 -11   4   5     1036.11     1720.98    403.91 o 
 -10   4   5      570.46      720.10    312.06 o 
  -9   4   5       73.18      -24.74    218.55 o 
  -8   4   5     2164.93     2125.33    288.95 o 
  -7   4   5     3426.29     3385.85    295.96 o 
  -6   4   5      937.56      921.38    220.92 o 
  -5   4   5     1817.92     1847.69    248.04 o 
  -4   4   5     8898.43     9446.99    492.54 o 
  -3   4   5     5210.75     5158.23    283.02 o 
  -2   4   5        6.90      -42.93    101.05 o 
  -1   4   5     3801.93     4123.22    152.51 o 
   0   4   5    11188.69    10392.25    238.25 o 
   1   4   5     4959.80     4829.44    278.04 o 
   2   4   5      812.65      814.23    104.23 o 
   3   4   5     7322.21     7474.12    252.04 o 
   4   4   5    13293.92    12873.25    341.09 o 
   5   4   5     1613.10     1553.39    108.76 o 
   6   4   5      987.24     1037.14    107.45 o 
   7   4   5     5937.75     5888.02    282.10 o 
   8   4   5     2429.35     2801.40    176.10 o 
   9   4   5      137.22       89.20    117.17 o 
  10   4   5     1415.44     1640.85    220.46 o 
  11   4   5     1699.84     1731.65    488.18 o 
 -10   5   5       72.54      672.92    216.83 o 
  -9   5   5      188.42      716.30    298.09 o 
  -8   5   5      114.45       37.14    126.88 o 
  -7   5   5       79.63     -152.36    155.15 o 
  -6   5   5       46.84     -102.34    123.16 o 
  -5   5   5       41.05      -13.02    111.46 o 
  -4   5   5        3.89     -112.49    112.49 o 
  -3   5   5      582.52      558.72    164.20 o 
  -2   5   5     2860.95     2892.98    170.55 o 
  -1   5   5       46.63      104.27     64.81 o 
   0   5   5        0.04      -62.63     64.24 o 
   1   5   5      518.32      650.52    156.48 o 
   2   5   5     3024.57     3440.72    172.58 o 
   3   5   5      643.80      710.00     89.17 o 
   4   5   5       16.02      -80.14     80.14 o 
   5   5   5      213.47      163.90     68.76 o 
   6   5   5      953.28     1055.18     96.73 o 
   7   5   5      143.84       33.22     80.54 o 
   8   5   5       93.16      182.56     96.37 o 
   9   5   5      324.97      359.34    128.48 o 
  10   5   5      112.11       81.53    212.41 o 
 -10   6   5      282.04      470.72    248.99 o 
  -9   6   5       54.62      144.86    169.35 o 
  -8   6   5     1318.50     1638.88    309.92 o 
  -7   6   5     1157.49     1077.66    250.57 o 
  -6   6   5      687.98      654.77    147.11 o 
  -5   6   5     1581.81     1630.02    234.47 o 
  -4   6   5     7881.07     7749.03    513.17 o 
  -3   6   5     5587.52     6368.69    327.43 o 
  -2   6   5      241.27       69.33    108.81 o 
  -1   6   5     4741.57     4602.54    213.36 o 
   0   6   5    10108.52     9917.22    351.85 o 
   1   6   5     1676.64     1793.99    118.97 o 
   2   6   5      180.59      186.47     87.57 o 
   3   6   5     3146.37     3236.29    136.29 o 
   4   6   5     5559.26     5843.79    253.27 o 
   5   6   5      948.11      969.76     82.87 o 
   6   6   5      989.94      897.81     86.57 o 
   7   6   5     2503.36     2756.23    143.07 o 
   8   6   5     1584.35     1677.53    224.65 o 
   9   6   5       38.79      -83.77    110.31 o 
  10   6   5      838.87      861.85    191.06 o 
 -10   7   5      623.09     1254.44    482.51 o 
  -9   7   5     1359.60      989.18    258.94 o 
  -8   7   5      106.74      149.72    224.07 o 
  -7   7   5      216.14       26.23    135.14 o 
  -6   7   5     1669.32     1562.93    180.44 o 
  -5   7   5     2919.57     2930.79    236.85 o 
  -4   7   5      250.41      199.35    173.17 o 
  -3   7   5     4015.45     4222.00    312.43 o 
  -2   7   5    13405.71    13790.47    491.63 o 
  -1   7   5     4467.13     4537.91    157.25 o 
   0   7   5        0.17       14.30     46.96 o 
   1   7   5     5462.52     5504.69    247.30 o 
   2   7   5     8487.65     8273.69    261.06 o 
   3   7   5     4197.15     3900.92    230.51 o 
   4   7   5      568.82      699.61    134.09 o 
   5   7   5     4236.13     4836.84    290.53 o 
   6   7   5     4817.10     4811.61    279.85 o 
   7   7   5      543.83      622.75    102.18 o 
   8   7   5      658.47      642.51    132.59 o 
   9   7   5     2170.64     2567.07    247.95 o 
  10   7   5      826.94     1204.69    219.03 o 
 -10   8   5        6.76       35.38    208.47 o 
  -9   8   5        1.02      -85.97    197.62 o 
  -8   8   5        1.22     -172.37    199.83 o 
  -7   8   5       80.59      198.84    196.23 o 
  -6   8   5        2.95     -105.94    136.77 o 
  -5   8   5       81.81      -92.89    187.38 o 
  -4   8   5      944.08      935.24    211.44 o 
  -3   8   5      827.33      892.47    150.02 o 
  -2   8   5       17.25       -5.15     70.47 o 
  -1   8   5     1773.92     1800.85    100.56 o 
   0   8   5     2298.71     2351.56     97.44 o 
   1   8   5      979.70     1124.36    125.97 o 
   2   8   5       15.11       67.00     72.15 o 
   3   8   5       25.92      197.86    113.49 o 
   4   8   5      141.50      167.66     88.26 o 
   5   8   5        7.75      106.04    110.56 o 
   6   8   5      259.27      251.93     99.57 o 
   7   8   5       26.02       69.34     76.76 o 
   8   8   5       27.27       33.87    115.58 o 
   9   8   5        6.04      219.48    133.08 o 
  10   8   5      114.16      128.67    231.58 o 
 -10   9   5      735.60     1126.55    309.20 o 
  -9   9   5     1427.78     1601.06    290.18 o 
  -8   9   5      376.63      250.93    252.74 o 
  -7   9   5      199.40      321.50    143.74 o 
  -6   9   5     2684.91     2720.71    368.77 o 
  -5   9   5     5456.41     5653.93    378.36 o 
  -4   9   5      824.75      813.88    123.35 o 
  -3   9   5     6060.70     6595.19    408.40 o 
  -2   9   5    14958.13    14899.70    421.79 o 
  -1   9   5     8509.36     8540.08    229.17 o 
   0   9   5       72.31       49.24     55.08 o 
   1   9   5    11084.60    11389.60    419.21 o 
   2   9   5    11678.76    10830.15    537.25 o 
   3   9   5     3246.14     3549.00    225.89 o 
   4   9   5      750.56      872.76    104.79 o 
   5   9   5     6974.06     7224.10    299.35 o 
   6   9   5     4763.17     4872.15    316.99 o 
   7   9   5      112.87      132.05    111.60 o 
   8   9   5      930.54      887.85    114.38 o 
   9   9   5     2456.66     2419.27    403.09 o 
  10   9   5     1153.80     1230.47    322.06 o 
 -10  10   5      142.06      -76.73    130.77 o 
  -9  10   5       13.29      132.33    173.44 o 
  -8  10   5     1175.54     1345.38    298.86 o 
  -7  10   5     1161.21     1039.23    208.61 o 
  -6  10   5      265.14      329.71    185.64 o 
  -5  10   5      491.89      472.28    173.92 o 
  -4  10   5     2726.57     2715.32    303.65 o 
  -3  10   5     4161.09     4007.10    310.93 o 
  -2  10   5        1.49       22.95     84.87 o 
  -1  10   5       72.69      130.40     64.93 o 
   0  10   5     1843.82     1775.13    105.62 o 
   1  10   5     1731.58     1986.35    276.40 o 
   2  10   5      346.21      283.15     89.07 o 
   3  10   5     4350.24     4771.89    358.20 o 
   4  10   5     4468.08     4745.35    266.71 o 
   5  10   5      652.22      772.50    133.43 o 
   6  10   5      477.36      488.75    138.00 o 
   7  10   5     1723.24     1798.10    159.51 o 
   8  10   5      862.74      515.90    209.64 o 
   9  10   5       37.60       24.46    163.45 o 
  10  10   5      344.09      334.56    184.19 o 
 -10  11   5      240.39      593.15    455.74 o 
  -9  11   5      321.71      363.85    353.38 o 
  -8  11   5      117.89       32.73    242.79 o 
  -7  11   5       30.12      210.63    191.97 o 
  -6  11   5      816.95      619.20    190.16 o 
  -5  11   5     1852.43     1901.02    291.42 o 
  -4  11   5       66.50       16.15    164.27 o 
  -3  11   5     1204.71     1257.27    171.46 o 
  -2  11   5     2395.68     2437.85    110.32 o 
  -1  11   5     2386.41     2471.12    114.47 o 
   0  11   5       50.81       84.51     98.20 o 
   1  11   5     2820.17     3454.41    359.49 o 
   2  11   5     2119.63     2050.83    196.13 o 
   3  11   5      311.11      366.22    110.21 o 
   4  11   5      201.86      269.05    137.43 o 
   5  11   5     1665.94     1660.49    164.30 o 
   6  11   5      523.18      639.81    139.98 o 
   7  11   5      121.89      244.77    110.63 o 
   8  11   5      364.19      214.34    123.68 o 
   9  11   5      455.81      644.93    251.64 o 
  10  11   5      288.67      386.41    226.60 o 
 -10  12   5      339.81       99.76    230.50 o 
  -9  12   5       50.76      -41.91    231.60 o 
  -8  12   5     2322.57     1285.98    614.05 o 
  -7  12   5     2667.71     1564.23    636.79 o 
  -6  12   5      377.02       97.55    211.11 o 
  -5  12   5     1664.98     1808.24    220.90 o 
  -4  12   5     8949.27     8722.64    489.72 o 
  -3  12   5     5381.70     5100.41    430.15 o 
  -2  12   5      224.32      373.31    126.25 o 
  -1  12   5     2941.46     3073.70    159.13 o 
   0  12   5     6730.39     7065.02    402.86 o 
   1  12   5     5791.53     6474.31    523.33 o 
   2  12   5      350.55       65.08    120.87 o 
   3  12   5     8268.78     8142.70    474.70 o 
   4  12   5     7956.35     8088.66    427.42 o 
   5  12   5      805.76      856.66    121.75 o 
   6  12   5      263.84      237.21    149.45 o 
   7  12   5     1948.31     1683.16    255.47 o 
   8  12   5     1550.97     1194.67    355.87 o 
   9  12   5       54.39      538.45    323.68 o 
  -9  13   5       44.85      121.84    384.18 o 
  -8  13   5       11.86      173.05    233.40 o 
  -7  13   5       34.42       31.40    147.86 o 
  -6  13   5       38.70       99.70     78.61 o 
  -5  13   5       32.86       27.16     57.89 o 
  -4  13   5       95.67       83.74    134.76 o 
  -3  13   5      127.40      121.12    120.56 o 
  -2  13   5      280.93      319.00    117.90 o 
  -1  13   5      296.53      451.78    132.93 o 
   0  13   5      110.24      234.82     91.13 o 
   1  13   5      547.46      623.57    250.72 o 
   2  13   5     1123.96     1052.87    148.67 o 
   3  13   5      332.67      323.97    107.02 o 
   4  13   5       19.69      107.00    128.51 o 
   5  13   5        2.30      -22.50    108.18 o 
   6  13   5       76.75      182.11    114.46 o 
   7  13   5       61.46      -13.31    127.11 o 
   8  13   5        7.31     -135.70    135.70 o 
   9  13   5       24.71      337.60    382.69 o 
  -9  14   5       57.83      240.60    310.94 o 
  -8  14   5     1461.17     1847.31    503.66 o 
  -7  14   5     1258.07      945.05    177.19 o 
  -6  14   5      292.58      169.44    118.69 o 
  -5  14   5      836.71      615.23    121.73 o 
  -4  14   5     6827.18     7102.00    520.57 o 
  -3  14   5     4933.42     5455.33    555.23 o 
  -2  14   5       82.23      220.81    123.65 o 
  -1  14   5     2443.12     2770.85    169.46 o 
   0  14   5     4657.78     4984.56    285.28 o 
   1  14   5     1960.19     2194.56    328.32 o 
   2  14   5        1.68      168.09    132.25 o 
   3  14   5     6147.61     5988.28    291.59 o 
   4  14   5     4230.73     4163.75    365.26 o 
   5  14   5      573.80      531.07    136.95 o 
   6  14   5      519.82      502.18    138.12 o 
   7  14   5     1460.60     1645.38    266.26 o 
   8  14   5      945.30      709.85    242.47 o 
   9  14   5       22.65      128.25    164.91 o 
  -9  15   5      736.29     1713.90    381.82 o 
  -8  15   5       27.89      -46.88    124.22 o 
  -7  15   5       92.47      221.62    157.20 o 
  -6  15   5      996.61      416.62    296.76 o 
  -5  15   5     1923.25     1711.58     99.02 o 
  -4  15   5      186.62      153.03    161.76 o 
  -3  15   5     2740.21     2881.10    256.91 o 
  -2  15   5     5758.64     5905.68    314.02 o 
  -1  15   5     3249.74     3248.91    249.61 o 
   0  15   5       44.57       73.69     72.35 o 
   1  15   5     3548.97     3631.73    204.78 o 
   2  15   5     2937.09     3564.10    641.29 o 
   3  15   5     1670.74     1647.55    143.54 o 
   4  15   5      555.12      567.22    148.68 o 
   5  15   5     2428.96     2422.88    243.68 o 
   6  15   5     1453.97     1512.63    279.55 o 
   7  15   5      139.22      169.67    168.01 o 
   8  15   5      466.28      697.68    335.77 o 
   9  15   5      972.53     1730.24    519.85 o 
  -9  16   5        2.76     1653.16    776.47 o 
  -8  16   5       57.91      132.43    602.67 o 
  -7  16   5      539.45      290.04    313.76 o 
  -6  16   5        4.11       -1.97     83.14 o 
  -5  16   5        3.62       -8.71    201.37 o 
  -4  16   5      269.99      428.22    155.67 o 
  -3  16   5      183.69       66.36    125.32 o 
  -2  16   5       20.32        0.98    101.93 o 
  -1  16   5      216.13      248.10    113.97 o 
   0  16   5      647.57      646.32    113.87 o 
   1  16   5     1357.86     1417.99    126.70 o 
   2  16   5      511.89      398.30    177.72 o 
   3  16   5     1930.54     1730.77    180.75 o 
   4  16   5      569.79      605.77    148.44 o 
   5  16   5       91.04       56.21    135.87 o 
   6  16   5       11.85       77.14    164.24 o 
   7  16   5       64.75      -42.62    126.15 o 
   8  16   5       31.14      -12.95    143.14 o 
   9  16   5        0.00      386.90    576.36 o 
  -8  17   5      598.37      925.00    380.58 o 
  -7  17   5      128.01      310.25    287.58 o 
  -6  17   5     1705.22     1588.54    344.22 o 
  -5  17   5     2291.38     2165.76    266.94 o 
  -4  17   5      431.69      300.39    183.94 o 
  -3  17   5     2658.33     3617.13    731.36 o 
  -2  17   5     7507.40     8374.05    413.77 o 
  -1  17   5     3355.73     3577.89    216.78 o 
   0  17   5       13.09      -87.49     87.49 o 
   1  17   5     6367.82     6509.09    313.13 o 
   2  17   5    11248.25    10633.12   1032.52 o 
   3  17   5      976.39      995.94    141.30 o 
   4  17   5      620.34      517.88    160.60 o 
   5  17   5     3349.07     2550.65    546.81 o 
   6  17   5     2084.40     2441.29    360.23 o 
   7  17   5      137.00      238.54    206.13 o 
   8  17   5      661.39      584.30    146.95 o 
  -8  18   5      391.63      355.07    382.31 o 
  -7  18   5      302.58      261.08    438.48 o 
  -6  18   5      101.88      333.80    190.13 o 
  -5  18   5      361.38      141.81    170.01 o 
  -4  18   5     1655.84     1280.79    188.10 o 
  -3  18   5     1327.48     1183.45    188.90 o 
  -2  18   5       40.06      173.53    167.15 o 
  -1  18   5     1136.28     1177.85    162.66 o 
   0  18   5     2005.84     1961.95    178.38 o 
   1  18   5      728.65      759.46    164.49 o 
   2  18   5       15.02      -43.73     62.33 o 
   3  18   5      935.43      783.08    105.28 o 
   4  18   5      880.81      669.25    156.50 o 
   5  18   5      284.43      165.83    142.97 o 
   6  18   5       15.05       95.11    138.39 o 
   7  18   5      400.08      161.40    207.40 o 
   8  18   5      199.39      592.14    261.20 o 
  -7  19   5       97.42     -204.94    350.40 o 
  -6  19   5      383.43      537.56    213.14 o 
  -5  19   5      706.11      668.75    205.88 o 
  -4  19   5      262.02      362.89    175.03 o 
  -3  19   5      826.53      834.30    145.14 o 
  -2  19   5     2619.49     2784.80    246.71 o 
  -1  19   5      736.89      871.37    151.95 o 
   0  19   5        9.50       42.02     82.31 o 
   1  19   5      432.79      342.82    139.55 o 
   2  19   5     2892.25     2845.44    213.05 o 
   3  19   5      125.25      174.78     96.16 o 
   4  19   5      289.59      408.94    139.94 o 
   5  19   5      958.35      924.27    164.28 o 
   6  19   5     1114.60      912.56    175.88 o 
   7  19   5       12.04      -15.99    194.67 o 
  -7  20   5     1379.38     1292.57    282.54 o 
  -6  20   5       97.21       48.62    227.27 o 
  -5  20   5      490.85      556.49    248.66 o 
  -4  20   5     4243.12     4284.82    863.72 o 
  -3  20   5     4222.78     4365.62    342.67 o 
  -2  20   5        1.30      122.24    184.32 o 
  -1  20   5     2517.64     2413.53    267.70 o 
   0  20   5     3002.53     3182.84    355.11 o 
   1  20   5     2319.91     2311.01    314.48 o 
   2  20   5       78.09       68.14     91.55 o 
   3  20   5     2476.88     1679.38    590.12 o 
   4  20   5     2945.18     2459.01    210.88 o 
   5  20   5      713.24      601.38    152.48 o 
   6  20   5      248.14      351.73    153.14 o 
   7  20   5     1949.06     1416.81    373.11 o 
  -7  21   5        0.05      999.93    672.58 o 
  -6  21   5       41.37       78.26    178.39 o 
  -5  21   5       24.55      161.13    189.09 o 
  -4  21   5        0.22       -7.88    178.59 o 
  -3  21   5        1.06      -45.33    182.93 o 
  -2  21   5       44.64      267.21    183.22 o 
  -1  21   5       17.37      138.34    147.37 o 
   0  21   5        5.53      207.00    195.04 o 
   1  21   5       63.33      357.74    150.70 o 
   2  21   5        4.29       -1.18     97.75 o 
   3  21   5        3.04      173.40    233.73 o 
   4  21   5       17.44      -84.33    118.51 o 
   5  21   5       36.91      113.60    124.67 o 
   6  21   5       39.94      -20.37    134.53 o 
   7  21   5        0.51      190.86    250.45 o 
  -5  22   5      222.89      289.75    168.70 o 
  -4  22   5     2307.30     2085.63    285.88 o 
  -3  22   5     2030.25     2190.53    278.77 o 
  -2  22   5       33.85      120.70    161.26 o 
  -1  22   5     1443.10     1545.20    254.24 o 
   0  22   5     2672.01     3044.99    308.05 o 
   1  22   5     1137.89      998.22    236.78 o 
   2  22   5      225.50       48.69     96.11 o 
   3  22   5     2297.83     2183.51    442.70 o 
   4  22   5     2385.89     2352.48    333.96 o 
   5  22   5      682.36      821.00    458.62 o 
   6  22   5      316.56      282.89    206.73 o 
  -5  23   5      692.93     1103.89    231.64 o 
  -4  23   5      145.44      -61.76    177.14 o 
  -3  23   5      380.15      267.53    215.09 o 
  -2  23   5     1501.05     1817.90    256.81 o 
  -1  23   5      656.39      617.11    176.71 o 
   0  23   5       52.15      163.63    141.73 o 
   1  23   5     1456.54     1804.10    444.61 o 
   2  23   5     2233.12     2223.02    354.77 o 
   3  23   5      296.89      304.57    233.58 o 
   4  23   5      250.84      439.49    223.99 o 
   5  23   5     1263.33     1202.73    235.86 o 
  -5  24   5        0.86      104.27    176.09 o 
  -4  24   5      350.40      553.01    219.63 o 
  -3  24   5       92.21     -204.86    245.85 o 
  -2  24   5        3.89      244.85    184.36 o 
  -1  24   5      194.29      271.26    183.74 o 
   0  24   5      259.73      559.28    211.29 o 
   1  24   5       87.94      238.05    227.11 o 
   2  24   5       24.59       87.69    222.19 o 
   3  24   5      450.02      386.61    250.37 o 
   4  24   5      328.93      192.07    199.33 o 
   5  24   5       30.61      373.18    259.75 o 
  -4  25   5      128.39      613.15    304.98 o 
  -3  25   5      541.41      640.84    199.91 o 
  -2  25   5     1978.16     2000.99    294.99 o 
  -1  25   5     1240.88     1285.96    245.45 o 
   0  25   5       33.42      259.39    238.14 o 
   1  25   5     1429.09     1230.75    395.64 o 
   2  25   5     3424.41     4364.87    916.65 o 
   3  25   5      606.26      589.32    238.40 o 
   4  25   5      502.98      813.55    288.54 o 
  -3  26   5      130.41      148.56    220.08 o 
  -2  26   5        7.69      179.97    159.60 o 
  -1  26   5      178.61      -57.81    124.63 o 
   0  26   5      400.36      311.02    324.02 o 
   1  26   5      153.86      285.20    312.46 o 
   2  26   5        1.37       41.03    199.66 o 
   3  26   5      315.45      257.42    326.56 o 
  -1  27   5      508.06      475.15    207.68 o 
   0  27   5        5.85      365.01    226.28 o 
   1  27   5      554.79      732.52    271.03 o 
 -10   0   6      394.40      706.86    266.15 o 
  -9   0   6     1820.99     2099.55    374.97 o 
  -8   0   6     1100.97     1736.57    395.06 o 
  -7   0   6       34.59       17.06    151.88 o 
  -6   0   6     3059.42     2770.27    444.93 o 
  -5   0   6     6742.05     6949.29    634.79 o 
  -4   0   6     5491.30     5180.71    494.75 o 
  -3   0   6     2063.43     2424.23    228.93 o 
  -2   0   6     8599.95     8798.86    521.75 o 
  -1   0   6    11722.21    13154.19    665.45 o 
   0   0   6      786.45      858.23    174.27 o 
   1   0   6     5176.87     4846.84    193.09 o 
   2   0   6    10176.75    10306.70    330.40 o 
   3   0   6     3846.62     4211.25    282.93 o 
   4   0   6       21.34      108.35    140.02 o 
   5   0   6     4051.73     4183.95    215.36 o 
   6   0   6     7971.44     8233.07    320.25 o 
   7   0   6     1280.59     1279.00    201.84 o 
   8   0   6       23.25        3.16    160.06 o 
   9   0   6      998.45      965.23    390.20 o 
  10   0   6     1603.03     2205.16    742.96 o 
 -10   1   6       95.32     1091.79    409.41 o 
  -9   1   6        0.68      462.38    277.52 o 
  -8   1   6      175.36      212.02    298.73 o 
  -7   1   6      720.55      480.87    275.91 o 
  -6   1   6      397.72      542.06    144.70 o 
  -5   1   6        0.30      -66.47    133.15 o 
  -4   1   6      639.27      620.57    128.41 o 
  -3   1   6     2941.96     3044.31    247.11 o 
  -2   1   6       94.80      574.77    196.82 o 
  -1   1   6       84.35      249.14    133.10 o 
   0   1   6      699.72      719.18     81.35 o 
   1   1   6      514.16      532.92     75.56 o 
   2   1   6        8.99      -42.89     56.44 o 
   3   1   6      407.70      449.77     77.31 o 
   4   1   6     1233.27      878.85    131.36 o 
   5   1   6      952.66      824.14     82.50 o 
   6   1   6      810.41      566.99     79.01 o 
   7   1   6      574.00      495.94    122.72 o 
   8   1   6      606.53      666.72    133.96 o 
   9   1   6       84.46      222.01    134.13 o 
  10   1   6       11.93     -125.84    144.97 o 
 -10   2   6      221.02     1144.88    362.69 o 
  -9   2   6      985.43     1114.33    330.31 o 
  -8   2   6      550.59      532.64    213.49 o 
  -7   2   6        6.18       -8.75    123.77 o 
  -6   2   6     1532.44     1238.02    239.83 o 
  -5   2   6     2867.58     2383.28    283.40 o 
  -4   2   6      262.25      323.24    154.34 o 
  -3   2   6      115.65      262.85    153.23 o 
  -2   2   6     3872.09     4379.04    270.23 o 
  -1   2   6     5475.70     5887.21    208.29 o 
   0   2   6      583.25      638.78     70.99 o 
   1   2   6     4301.52     4382.29    218.54 o 
   2   2   6     5657.88     5957.73    186.95 o 
   3   2   6     2470.18     2581.59    112.99 o 
   4   2   6        2.78       34.74     59.89 o 
   5   2   6      497.99      522.03     78.07 o 
   6   2   6     2460.66     2667.47    163.01 o 
   7   2   6      654.94      495.49     99.32 o 
   8   2   6        1.27       38.93    119.31 o 
   9   2   6      627.74      629.02    160.13 o 
  10   2   6      693.42      954.37    216.14 o 
 -10   3   6      612.10     1309.33    469.48 o 
  -9   3   6       18.04      553.34    304.49 o 
  -8   3   6     1081.08     1461.25    219.79 o 
  -7   3   6     3520.61     3717.91    333.50 o 
  -6   3   6     1669.21     1636.72    188.39 o 
  -5   3   6      445.33      495.34    154.99 o 
  -4   3   6     2152.07     2225.25    141.84 o 
  -3   3   6     5404.74     6160.28    331.94 o 
  -2   3   6      888.15      896.17    151.96 o 
  -1   3   6     1185.81     1321.00    117.27 o 
   0   3   6     6983.97     7482.93    240.02 o 
   1   3   6     4693.90     4933.56    204.26 o 
   2   3   6       14.00        6.37     47.17 o 
   3   3   6     1735.75     1749.59    100.97 o 
   4   3   6     4959.80     5081.71    143.77 o 
   5   3   6     2158.74     2384.00    142.30 o 
   6   3   6      247.70      194.37     90.30 o 
   7   3   6     2883.20     3018.03    189.49 o 
   8   3   6     1848.13     1523.96    174.08 o 
   9   3   6      437.33      297.79    143.32 o 
  10   3   6      277.81      536.78    256.08 o 
 -10   4   6       11.83      407.91    293.76 o 
  -9   4   6       19.43       74.67    194.44 o 
  -8   4   6       18.33      232.94    204.58 o 
  -7   4   6       46.33      217.47    179.30 o 
  -6   4   6        0.09     -144.05    144.05 o 
  -5   4   6       31.21       53.56    117.99 o 
  -4   4   6       17.71      -59.55    168.06 o 
  -3   4   6      135.55        9.88    139.26 o 
  -2   4   6      105.94       32.76    113.33 o 
  -1   4   6      147.60       78.93     66.19 o 
   0   4   6       41.84       93.87     80.84 o 
   1   4   6      236.76      298.29     62.35 o 
   2   4   6      106.95      142.92    116.15 o 
   3   4   6       47.06       37.17    104.24 o 
   4   4   6       32.46        6.99     89.47 o 
   5   4   6      404.94      335.42     60.38 o 
   6   4   6        9.49       40.48     71.05 o 
   7   4   6        7.41       34.17     76.99 o 
   8   4   6        3.12       56.26    103.98 o 
   9   4   6        4.57      383.14    180.46 o 
  10   4   6        1.83       47.12    163.99 o 
 -10   5   6      686.67     1254.36    320.10 o 
  -9   5   6        0.17       18.60    231.82 o 
  -8   5   6      923.81      794.40    173.66 o 
  -7   5   6     2153.63     2554.85    222.55 o 
  -6   5   6     1618.55     1506.23    218.90 o 
  -5   5   6      314.45      345.68    121.34 o 
  -4   5   6     4470.80     4979.75    339.23 o 
  -3   5   6     4874.28     5814.63    380.46 o 
  -2   5   6     1259.61     1368.72    133.15 o 
  -1   5   6     1658.88     1633.34    124.36 o 
   0   5   6     9435.66     9884.51    313.53 o 
   1   5   6     3042.42     2933.94     81.88 o 
   2   5   6      633.90      691.20    142.10 o 
   3   5   6     2409.44     2521.35    164.63 o 
   4   5   6     7978.67     8376.72    297.95 o 
   5   5   6     2235.85     2354.24    186.35 o 
   6   5   6      264.16      294.51     64.74 o 
   7   5   6     3367.05     3425.33    253.06 o 
   8   5   6     2272.96     2636.10    201.98 o 
   9   5   6      299.24      412.71    187.43 o 
  10   5   6       89.27      206.34    200.93 o 
 -10   6   6      115.10      112.63    211.56 o 
  -9   6   6      518.50      672.44    186.13 o 
  -8   6   6      268.85      281.75    231.59 o 
  -7   6   6       11.26      252.24    209.10 o 
  -6   6   6     1296.11     1356.11    199.63 o 
  -5   6   6     2338.06     2570.23    320.69 o 
  -4   6   6      669.30      435.48    190.33 o 
  -3   6   6      959.48     1035.63    191.21 o 
  -2   6   6     6122.09     6237.24    235.76 o 
  -1   6   6     3289.72     3594.54    148.15 o 
   0   6   6      102.57      115.14     72.99 o 
   1   6   6      177.28      188.37    100.91 o 
   2   6   6     1614.63     1869.17    186.58 o 
   3   6   6     1350.93     1479.43    117.09 o 
   4   6   6       41.29      -10.76     75.86 o 
   5   6   6      895.84      714.72    132.68 o 
   6   6   6     2353.76     2639.29    265.64 o 
   7   6   6      565.73      493.05     85.65 o 
   8   6   6       13.51      -22.48    114.30 o 
   9   6   6      433.26      375.64    188.45 o 
  10   6   6      323.35      887.05    338.43 o 
 -10   7   6      179.16      896.37    343.02 o 
  -9   7   6        1.46      646.44    249.42 o 
  -8   7   6      115.11      221.11    173.20 o 
  -7   7   6      186.08      251.15    208.77 o 
  -6   7   6      266.91      170.57    216.22 o 
  -5   7   6       51.17        5.09    177.13 o 
  -4   7   6     1822.89     1896.58    217.55 o 
  -3   7   6     1431.72     1284.05    185.41 o 
  -2   7   6      367.04      316.66    108.34 o 
  -1   7   6      634.07      659.15     86.70 o 
   0   7   6     5055.05     5237.24    191.32 o 
   1   7   6     2860.89     3243.46    218.93 o 
   2   7   6      312.28      147.53    123.04 o 
   3   7   6      667.35      823.93    136.89 o 
   4   7   6     2613.12     2783.91    273.46 o 
   5   7   6     1500.06     1416.97    180.79 o 
   6   7   6       61.85      115.90    117.19 o 
   7   7   6     1008.56     1049.42    177.76 o 
   8   7   6      600.30      339.78    137.87 o 
   9   7   6       49.62      124.57    216.74 o 
  10   7   6       44.43      437.36    375.04 o 
  -9   8   6     1200.87     1898.66    415.13 o 
  -8   8   6      681.89      757.06    233.98 o 
  -7   8   6       15.85     -188.63    188.63 o 
  -6   8   6     2320.12     1968.43    201.79 o 
  -5   8   6     4572.44     4829.63    309.94 o 
  -4   8   6     1732.28     1722.34    251.08 o 
  -3   8   6     1105.18     1040.23    206.10 o 
  -2   8   6    10838.28    11329.62    394.19 o 
  -1   8   6    11063.00    10878.10    285.59 o 
   0   8   6      531.72      436.49     88.81 o 
   1   8   6     2840.06     3176.78    349.48 o 
   2   8   6     5688.82     6012.01    323.33 o 
   3   8   6     5290.87     5418.90    334.86 o 
   4   8   6        7.70       -9.95     90.63 o 
   5   8   6     3712.72     4085.93    279.53 o 
   6   8   6     5443.83     5969.74    344.21 o 
   7   8   6     1106.42     1064.28    207.75 o 
   8   8   6       83.81      136.76    118.38 o 
   9   8   6     1399.34     2050.68    343.25 o 
  -9   9   6        0.29      721.59    319.79 o 
  -8   9   6      187.63      134.23    208.18 o 
  -7   9   6      566.40      206.20    396.69 o 
  -6   9   6      205.64      253.65    223.88 o 
  -5   9   6        0.29       82.51    185.79 o 
  -4   9   6        3.61       58.65    159.01 o 
  -3   9   6      528.91      663.02    169.74 o 
  -2   9   6       32.85       85.26     67.75 o 
  -1   9   6       48.80      -13.49     71.88 o 
   0   9   6      306.33      329.87     67.49 o 
   1   9   6        4.11     -122.05    122.05 o 
   3   9   6      484.98      412.70    145.75 o 
   4   9   6      389.50      553.13    150.17 o 
   5   9   6       33.34      -79.61    101.28 o 
   6   9   6        9.80      -84.27    145.28 o 
   7   9   6       71.05      282.08    146.85 o 
   8   9   6      200.94      328.50    198.67 o 
   9   9   6       19.55      -66.69    292.41 o 
  -9  10   6      569.92     1425.05    355.21 o 
  -8  10   6      556.50      498.48    328.19 o 
  -7  10   6       16.52       58.10    233.20 o 
  -6  10   6      978.60      924.76    271.43 o 
  -5  10   6     2324.61     2332.31    315.10 o 
  -4  10   6      532.05      407.65    152.24 o 
  -3  10   6      238.21      237.66     91.70 o 
  -2  10   6     4722.15     4874.74    180.36 o 
  -1  10   6     6115.63     6089.28    195.68 o 
   0  10   6      350.69      380.76     64.81 o 
   1  10   6     1642.26     1835.62    262.67 o 
   2  10   6     3472.92     3762.64    655.44 o 
   3  10   6     3735.17     3329.45    219.89 o 
   4  10   6       35.90      140.64    132.60 o 
   5  10   6     3153.04     3350.64    245.55 o 
   6  10   6     2416.02     2445.81    347.36 o 
   7  10   6      721.46      763.64    169.26 o 
   8  10   6      115.14      320.63    162.74 o 
   9  10   6      788.55     1373.73    319.20 o 
  -9  11   6       12.22      242.28    322.57 o 
  -8  11   6      856.64     1055.01    248.58 o 
  -7  11   6     1922.04     1827.41    227.61 o 
  -6  11   6      767.94      649.16    153.82 o 
  -5  11   6       90.27       98.03    200.55 o 
  -4  11   6     1120.58     1119.68    168.96 o 
  -3  11   6     2549.35     2446.39    133.89 o 
  -2  11   6      581.58      462.56     98.23 o 
  -1  11   6     1472.60     1617.89     95.51 o 
   0  11   6     5743.77     5612.07    175.16 o 
   1  11   6     4255.89     4765.25    469.04 o 
   2  11   6      317.85      296.05    153.26 o 
   3  11   6     3333.67     3559.01    223.67 o 
   4  11   6     5696.39     6064.83    361.85 o 
   5  11   6     1753.83     1648.43    188.74 o 
   6  11   6        3.19      -63.99    110.78 o 
   7  11   6      953.97     1217.64    174.76 o 
   8  11   6     1424.08     1572.08    230.80 o 
   9  11   6      239.90      318.43    247.36 o 
  -9  12   6       19.05     -180.67    333.14 o 
  -8  12   6       11.62     -108.75    243.26 o 
  -7  12   6       13.98      105.33    247.71 o 
  -6  12   6       11.03       66.46    212.73 o 
  -5  12   6      149.90       64.69    185.51 o 
  -4  12   6       29.11       37.56    161.27 o 
  -3  12   6       63.89      -38.54     73.06 o 
  -2  12   6       74.64       -0.27     94.42 o 
  -1  12   6      104.62       67.46     56.93 o 
   0  12   6        1.12      -10.46     49.04 o 
   1  12   6       63.99      107.77    202.11 o 
   2  12   6       85.67      138.33    146.80 o 
   3  12   6       83.07       54.30    121.75 o 
   4  12   6        2.41      182.95    153.89 o 
   5  12   6      458.86      516.82    136.31 o 
   6  12   6      190.42      323.00    127.65 o 
   7  12   6        7.65       90.36    121.50 o 
   8  12   6       56.89      369.18    135.72 o 
   9  12   6       67.63      -44.12    379.57 o 
  -9  13   6        0.09     -351.28    351.28 o 
  -8  13   6      853.29      384.58    215.64 o 
  -7  13   6     1622.44      739.13    378.43 o 
  -6  13   6      681.46      816.21    278.08 o 
  -5  13   6      105.19       94.58    191.75 o 
  -4  13   6     1983.88     1783.61    214.60 o 
  -3  13   6     2635.69     2453.90    115.67 o 
  -2  13   6     1026.61      987.24    141.08 o 
  -1  13   6     1889.24     1598.59    128.75 o 
   0  13   6     8443.04     8200.08    600.48 o 
   1  13   6     4701.48     5224.70   1089.12 o 
   2  13   6      384.16      417.02    210.60 o 
   3  13   6     3875.29     3883.90    290.67 o 
   4  13   6     7493.35     7387.12    411.76 o 
   5  13   6     1913.38     2014.72    194.52 o 
   6  13   6       16.32       -4.29    140.31 o 
   7  13   6     1671.38     2159.35    206.24 o 
   8  13   6     1605.55     1847.32    232.96 o 
  -8  14   6      107.61      542.97    494.56 o 
  -7  14   6        0.12      399.42    282.72 o 
  -6  14   6      519.41      247.10    107.62 o 
  -5  14   6      639.84      531.51     93.43 o 
  -4  14   6       71.46      264.00    133.78 o 
  -3  14   6      147.42      -83.64    142.58 o 
  -2  14   6     2560.57     2606.80    202.69 o 
  -1  14   6     2596.16     2873.05    171.43 o 
   0  14   6      199.55      199.04     63.30 o 
   1  14   6      930.40      975.96    283.73 o 
   2  14   6      747.81      579.36    180.72 o 
   3  14   6     1338.72     1397.41    154.32 o 
   4  14   6       18.63       48.60    116.13 o 
   5  14   6      490.07      420.26    154.00 o 
   6  14   6      575.43      574.19    208.82 o 
   7  14   6      372.42      577.83    169.46 o 
   8  14   6        0.32      381.37    185.16 o 
  -8  15   6      233.62      558.19    298.81 o 
  -7  15   6      652.96     1209.36    244.07 o 
  -6  15   6      160.42      152.52    199.21 o 
  -5  15   6        3.75       31.13    134.66 o 
  -4  15   6      552.92      733.01    161.77 o 
  -3  15   6     1134.01     1133.94    201.52 o 
  -2  15   6      394.93      337.94    120.32 o 
  -1  15   6      601.63      546.12    103.40 o 
   0  15   6     2210.14     2060.25    103.18 o 
   1  15   6     1902.76     1936.93    356.22 o 
   2  15   6      145.35      170.94    165.14 o 
   3  15   6     1436.08     1254.71    213.80 o 
   4  15   6     2375.20     2229.24    480.06 o 
   5  15   6      898.49      671.80    188.43 o 
   6  15   6        1.10      110.04    210.43 o 
   7  15   6      403.46      559.72    168.40 o 
   8  15   6      491.29      524.28    169.36 o 
  -8  16   6      372.59      746.23    256.11 o 
  -7  16   6       14.70      420.98    403.67 o 
  -6  16   6     1117.86     1014.51    213.71 o 
  -5  16   6     1704.02     1800.23    225.08 o 
  -4  16   6      796.50      819.63    207.69 o 
  -3  16   6      177.25      131.96    149.42 o 
  -2  16   6     5578.04     5735.87    339.28 o 
  -1  16   6     5576.12     6204.86    330.49 o 
   0  16   6      142.85      150.63     68.81 o 
   1  16   6      583.18      497.22    270.86 o 
   2  16   6     3960.88     4059.89    505.77 o 
   3  16   6     2384.70     2464.59    191.10 o 
   4  16   6        0.39       90.45    118.28 o 
   5  16   6     2472.77     1854.22    489.11 o 
   6  16   6     2289.32     1916.61    250.71 o 
   7  16   6      753.67      491.01    192.59 o 
   8  16   6       70.98      489.81    333.72 o 
  -7  17   6       14.15      186.87    284.87 o 
  -6  17   6       19.76      225.41    220.43 o 
  -5  17   6        6.16      -84.94    119.62 o 
  -4  17   6      105.64      160.88    174.85 o 
  -3  17   6       11.99      118.93    152.59 o 
  -2  17   6        8.52      126.75    179.13 o 
  -1  17   6       47.55       27.08     99.78 o 
   0  17   6       78.01       56.47    121.36 o 
   1  17   6       52.87      -60.87    237.75 o 
   2  17   6      339.16      413.28    159.99 o 
   3  17   6       85.15        4.05    240.19 o 
   4  17   6       55.96       51.49    115.25 o 
   5  17   6       58.30       84.42    155.09 o 
   6  17   6        3.48      103.97    144.64 o 
   7  17   6       85.92      192.23    166.44 o 
  -7  18   6       21.22       15.45    198.04 o 
  -6  18   6      620.39     1060.27    208.07 o 
  -5  18   6     1307.42     1024.14    264.84 o 
  -4  18   6      823.52      768.33    193.28 o 
  -3  18   6       73.75       12.98    134.55 o 
  -2  18   6     3457.64     3346.13    311.57 o 
  -1  18   6     3312.25     3670.42    232.42 o 
   0  18   6      658.65      496.79    135.43 o 
   1  18   6      844.28      831.71    187.29 o 
   2  18   6     2854.04     3199.80    288.28 o 
   3  18   6     1347.30     1692.73    396.71 o 
   4  18   6       24.85      -38.61    141.19 o 
   5  18   6     1406.09     1020.19    207.84 o 
   6  18   6     2032.35     1892.36    292.53 o 
   7  18   6      411.99      488.40    220.05 o 
  -7  19   6      671.26     1169.36    573.69 o 
  -6  19   6      187.28      561.62    565.04 o 
  -5  19   6       39.74      208.86    219.93 o 
  -4  19   6     1013.40      811.24    234.25 o 
  -3  19   6     1546.76     1411.67    245.95 o 
  -2  19   6      198.81      154.79    141.17 o 
  -1  19   6      436.18      430.96    128.73 o 
   0  19   6     2848.65     3696.17    343.57 o 
   1  19   6     2809.49     2782.12    289.80 o 
   2  19   6      115.83        9.06    248.74 o 
   3  19   6      909.57      613.45    322.26 o 
   4  19   6     2780.67     1389.24    541.72 o 
   5  19   6     1115.33      789.21    177.40 o 
   6  19   6        0.15     -180.62    180.62 o 
  -6  20   6       45.35      -61.62    232.30 o 
  -5  20   6      142.22       54.73    176.82 o 
  -4  20   6      179.13       96.25    198.71 o 
  -3  20   6       31.45     -116.44    179.60 o 
  -2  20   6      323.56      361.45    147.52 o 
  -1  20   6      225.81      146.96    119.19 o 
   0  20   6        8.79       -8.54    116.88 o 
   1  20   6       19.87      128.85    182.79 o 
   2  20   6      117.91      245.10    276.16 o 
   3  20   6       42.31      -16.36    272.17 o 
   4  20   6       13.30      162.75    201.92 o 
   5  20   6      228.34      182.59    219.20 o 
   6  20   6      183.65       35.91    181.05 o 
  -5  21   6       34.68      437.74    325.15 o 
  -4  21   6     1296.55     1149.13    264.11 o 
  -3  21   6     2704.84     2185.25    276.97 o 
  -2  21   6      369.45      409.14    156.61 o 
  -1  21   6      876.43      884.29    176.45 o 
   0  21   6     1989.97     3162.26    646.61 o 
   1  21   6     2233.15     2210.03    456.86 o 
   2  21   6       77.74       47.52    267.28 o 
   3  21   6     1022.51     1040.78    399.72 o 
   4  21   6     3187.00     2741.02    791.95 o 
   5  21   6     1698.78     1152.26    300.28 o 
  -5  22   6      234.86      138.28    242.20 o 
  -4  22   6      269.51      235.28    227.34 o 
  -3  22   6       27.27     -128.42    198.81 o 
  -2  22   6      374.26      297.10    161.32 o 
  -1  22   6      342.42      259.98    204.47 o 
   0  22   6       69.36      257.90    301.92 o 
   1  22   6      216.45      365.40    316.06 o 
   2  22   6      574.06      103.49    285.94 o 
   3  22   6      186.14      -26.18    283.98 o 
   4  22   6        1.85      -58.18    303.95 o 
   5  22   6      275.51      596.87    235.35 o 
  -4  23   6      460.20      319.85    249.03 o 
  -3  23   6      719.13      504.23    249.82 o 
  -2  23   6      326.12      235.73    201.74 o 
  -1  23   6      346.79      433.07    230.32 o 
   0  23   6      773.71      480.96    266.61 o 
   1  23   6      456.92        7.13    215.15 o 
   2  23   6       69.20      280.19    278.69 o 
   3  23   6      273.42      125.53    241.04 o 
   4  23   6     1071.77     1514.32    514.59 o 
  -3  24   6       39.51     -148.93    254.22 o 
  -2  24   6     1173.40     1540.21    415.95 o 
  -1  24   6     1527.42     1585.34    389.22 o 
   0  24   6       99.88      -81.11    239.94 o 
   1  24   6      443.06      501.95    268.15 o 
   2  24   6     1668.94     1711.97    374.23 o 
   3  24   6      754.97      559.93    288.06 o 
  -2  25   6       12.87      318.64    484.46 o 
  -1  25   6        7.87      -75.77    267.33 o 
   0  25   6        4.47        1.06    312.24 o 
   1  25   6       20.60     -181.92    328.32 o 
  -9   1   7      641.30      787.19    229.14 o 
  -8   1   7     1124.48     1601.16    326.52 o 
  -7   1   7      127.53      373.81    373.00 o 
  -6   1   7      481.16      457.77    136.82 o 
  -5   1   7     2597.91     2496.30    276.97 o 
  -4   1   7     4059.35     4761.35    398.57 o 
  -3   1   7      205.73      180.26    164.65 o 
  -2   1   7     2587.90     2908.21    204.16 o 
  -1   1   7     5463.17     6124.76    305.74 o 
   0   1   7     3002.60     3032.97    143.49 o 
   1   1   7     2114.73     2022.98    142.71 o 
   2   1   7     7633.85     7632.85    205.86 o 
   3   1   7     3355.72     3481.23    126.31 o 
   4   1   7      680.99      700.59     70.37 o 
   5   1   7      405.67      378.51    100.18 o 
   6   1   7     4013.38     4117.69    185.93 o 
   7   1   7     1739.68     1183.45    219.67 o 
   8   1   7        0.11       27.77    138.79 o 
   9   1   7      715.08      529.90    222.19 o 
  -9   2   7       53.54      410.56    367.99 o 
  -8   2   7      280.79      597.58    226.53 o 
  -7   2   7     1001.09     1145.75    236.03 o 
  -6   2   7      676.73      525.60    212.69 o 
  -5   2   7      127.83      268.15    145.98 o 
  -4   2   7     1298.40     1484.20    201.18 o 
  -3   2   7     5013.96     5634.97    581.28 o 
  -2   2   7     1756.88     1806.88    175.27 o 
  -1   2   7        1.90       31.32     72.16 o 
   0   2   7     2396.06     2456.19    128.98 o 
   1   2   7     6525.41     6395.45    194.18 o 
   2   2   7     1089.72     1003.40     93.45 o 
   3   2   7      430.83      314.01     74.08 o 
   4   2   7     1199.58     1183.45     91.14 o 
   5   2   7     2097.74     1837.93    144.09 o 
   6   2   7       21.54       30.20     80.06 o 
   7   2   7      528.88      448.62    106.39 o 
   8   2   7      800.07      680.33    179.58 o 
   9   2   7      331.98      166.12    210.68 o 
  -9   3   7      241.52      311.74    392.38 o 
  -8   3   7      207.10      453.54    180.80 o 
  -7   3   7       36.02      295.95    273.46 o 
  -6   3   7       75.74      130.84    141.27 o 
  -5   3   7      493.85      444.89    216.45 o 
  -4   3   7      151.45      -13.73    254.21 o 
  -3   3   7       16.30       97.58    148.55 o 
  -2   3   7      609.36      640.86    154.94 o 
  -1   3   7      985.74     1046.21    139.03 o 
   0   3   7      200.22      205.76     86.27 o 
   1   3   7      349.53      421.83     73.65 o 
   2   3   7     1804.37     1947.00    134.66 o 
   3   3   7      737.23      771.82    270.20 o 
   4   3   7       18.28       23.35    118.74 o 
   5   3   7       10.61      -59.43     80.04 o 
   6   3   7      543.06      419.38     75.01 o 
   7   3   7      355.95      342.46    114.28 o 
   8   3   7        0.50      147.54    138.54 o 
   9   3   7      245.86      -49.77    205.11 o 
  -9   4   7       82.45      228.80    177.62 o 
  -8   4   7      474.07      129.70    260.38 o 
  -7   4   7     1879.21     2202.79    289.10 o 
  -6   4   7     1517.32     1455.05    183.78 o 
  -5   4   7        7.48      -19.70    181.71 o 
  -4   4   7     2072.39     1941.09    197.02 o 
  -3   4   7     7160.24     7462.59    454.49 o 
  -2   4   7     2775.67     3316.51    248.81 o 
  -1   4   7        4.25       51.20     92.19 o 
   0   4   7     5996.36     6402.54    201.44 o 
   1   4   7    10250.32     9807.76    307.86 o 
   2   4   7     2043.85     2297.77    194.74 o 
   3   4   7     1059.99     1062.94    189.65 o 
   4   4   7     2900.35     3356.26    249.45 o 
   5   4   7     2350.93     1946.90    266.95 o 
   6   4   7       34.31        9.00    103.48 o 
   7   4   7     1280.46      893.79    169.86 o 
   8   4   7     1853.65     1521.81    235.67 o 
   9   4   7      467.55      356.21    239.91 o 
  -9   5   7        7.13      385.62    463.29 o 
  -8   5   7       95.96      269.36    205.42 o 
  -7   5   7       15.36      736.43    288.02 o 
  -6   5   7      212.34      235.92    230.22 o 
  -5   5   7      471.30      526.04    221.59 o 
  -4   5   7      291.49       87.19    162.91 o 
  -3   5   7       51.58      -29.38    138.03 o 
  -2   5   7      301.59      226.32     84.29 o 
  -1   5   7      888.60      828.50    138.39 o 
   0   5   7      554.37      531.89     76.54 o 
   1   5   7      197.43      223.17     63.93 o 
   2   5   7      310.22      184.11    109.33 o 
   3   5   7      472.49      481.69    151.23 o 
   4   5   7        0.97     -116.04    188.34 o 
   5   5   7      154.88       57.97     80.23 o 
   6   5   7      606.20      450.91    159.41 o 
   7   5   7       41.36      114.78    138.24 o 
   8   5   7        0.39      155.10    221.46 o 
   9   5   7       46.30       59.85    182.67 o 
  -9   6   7       25.65      161.86    294.22 o 
  -8   6   7      151.84      190.99    187.08 o 
  -7   6   7      893.51      794.40    225.62 o 
  -6   6   7      949.46      963.28    289.22 o 
  -5   6   7       62.67      -56.66    158.10 o 
  -4   6   7     1342.46     1429.90    314.98 o 
  -3   6   7     2697.43     2735.82    216.16 o 
  -2   6   7     1020.70     1033.46    146.12 o 
  -1   6   7        0.83        6.54     75.39 o 
   0   6   7     2274.01     2294.33    149.04 o 
   1   6   7     3947.23     4518.75    281.03 o 
   2   6   7      729.56      881.78    163.48 o 
   3   6   7      680.42      846.66    139.02 o 
   4   6   7     2499.94     2608.63    196.81 o 
   5   6   7     2160.67     1323.17    358.77 o 
   6   6   7      100.97      -29.14    141.68 o 
   7   6   7     1119.95     1000.21    164.41 o 
   8   6   7     1304.67      817.58    392.95 o 
   9   6   7      330.02      613.24    271.46 o 
  -9   7   7      363.73      692.55    346.51 o 
  -8   7   7      621.14      143.08    218.94 o 
  -7   7   7      234.57      167.90    255.99 o 
  -6   7   7      775.25      834.46    273.99 o 
  -5   7   7     2824.06     2662.86    348.62 o 
  -4   7   7     1968.13     1769.97    252.40 o 
  -3   7   7       14.81       -5.01    100.50 o 
  -2   7   7     1947.49     2138.35    141.92 o 
  -1   7   7     4003.78     3942.18    220.81 o 
   0   7   7      765.80      816.64     73.74 o 
   1   7   7      342.24      523.28    123.25 o 
   2   7   7     3827.22     4235.47    288.52 o 
   3   7   7     3111.48     3247.02    262.99 o 
   4   7   7      284.47      273.25     95.89 o 
   5   7   7      874.57      702.63    169.05 o 
   6   7   7     3724.69     3671.50    377.79 o 
   7   7   7     1253.14      958.53    179.09 o 
   8   7   7       15.51      171.50    160.06 o 
   9   7   7      426.31      615.49    305.93 o 
  -9   8   7       28.28      645.28    661.26 o 
  -8   8   7        1.97      687.20    289.76 o 
  -7   8   7        2.34      296.51    215.00 o 
  -6   8   7       19.98      -34.75    164.39 o 
  -5   8   7       15.84      149.58    156.55 o 
  -4   8   7      144.49      125.07    170.96 o 
  -3   8   7        0.73       53.92    105.07 o 
  -2   8   7       10.14      179.53     79.63 o 
  -1   8   7       55.20       22.67     81.68 o 
   0   8   7        7.38       33.55     49.23 o 
   1   8   7       51.84       93.68     93.71 o 
   2   8   7       20.58        7.68    121.89 o 
   3   8   7       62.45     -104.11    104.11 o 
   4   8   7      219.30      324.79    138.93 o 
   5   8   7      165.00      236.54    119.21 o 
   6   8   7       11.05     -140.65    140.65 o 
   7   8   7      218.79      269.97    178.61 o 
   8   8   7       90.90      314.88    139.66 o 
  -8   9   7     1034.93     1327.15    376.30 o 
  -7   9   7      192.46      438.49    208.83 o 
  -6   9   7      653.44      579.44    260.55 o 
  -5   9   7     3076.53     3999.08    537.93 o 
  -4   9   7     2339.17     2944.55    665.31 o 
  -3   9   7        5.43       81.70     87.51 o 
  -2   9   7     1986.01     2085.61    133.64 o 
  -1   9   7     4033.79     4526.91    213.06 o 
   0   9   7     1457.09     1687.55    170.08 o 
   1   9   7      596.19      539.90     99.76 o 
   2   9   7     4350.69     4860.35    442.92 o 
   3   9   7     4439.89     4791.01    485.11 o 
   4   9   7      514.61      594.47    187.52 o 
   5   9   7     1474.09     1417.40    167.84 o 
   6   9   7     3293.57     3199.98    283.39 o 
   7   9   7     1912.10     1710.01    259.51 o 
   8   9   7       12.64        8.23    161.46 o 
  -8  10   7      100.45      625.88    335.34 o 
  -7  10   7      642.31      628.06    374.53 o 
  -6  10   7      611.43      399.36    248.42 o 
  -5  10   7       52.49       41.82    172.39 o 
  -4  10   7      336.21       -0.46    163.21 o 
  -3  10   7     1409.41     1246.16    182.56 o 
  -2  10   7     1145.91     1048.11    104.85 o 
  -1  10   7       37.50      -68.30    121.56 o 
   0  10   7     3374.56     3886.84    242.99 o 
   1  10   7     2981.65     2917.13    336.22 o 
   2  10   7      924.46      481.27    419.99 o 
   3  10   7      227.49      332.29    237.88 o 
   4  10   7     1390.10     1232.20    221.42 o 
   5  10   7      935.93     1046.37    158.14 o 
   6  10   7        3.68        3.62    142.96 o 
   7  10   7      127.29      168.01    138.65 o 
   8  10   7      629.07      649.31    199.22 o 
  -8  11   7      291.98       81.64    197.23 o 
  -7  11   7       11.18     -220.50    269.43 o 
  -6  11   7      197.01      219.95    238.82 o 
  -5  11   7      785.11      847.93    189.99 o 
  -4  11   7      244.62      326.16    131.88 o 
  -3  11   7        7.52      -45.65     90.65 o 
  -2  11   7      642.86      539.23     86.86 o 
  -1  11   7      523.00      435.23     76.43 o 
   0  11   7      399.02      584.00    125.00 o 
   1  11   7       42.76       54.72     89.66 o 
   2  11   7     1045.35     1291.21    333.96 o 
   3  11   7      812.03      385.75    255.82 o 
   4  11   7      118.58      162.40    161.56 o 
   5  11   7       81.29      104.83    138.99 o 
   6  11   7      730.12      658.19    183.77 o 
   7  11   7      413.44      377.76    136.34 o 
   8  11   7        0.32      117.45    207.83 o 
  -8  12   7      229.23      330.64    480.85 o 
  -7  12   7     1281.93     1662.19    323.98 o 
  -6  12   7     1231.55     1025.46    249.54 o 
  -5  12   7        4.89        3.70    159.74 o 
  -4  12   7      635.43      531.26    187.91 o 
  -3  12   7     1746.37     1635.46    224.54 o 
  -2  12   7     1497.35     1501.56    121.52 o 
  -1  12   7       73.07        3.25     73.17 o 
   0  12   7     6118.98     6320.67    630.39 o 
   1  12   7     5390.74     6269.02   1060.82 o 
   2  12   7      991.72     1537.70    325.18 o 
   3  12   7      635.30      436.18    338.29 o 
   4  12   7     2673.63     2387.48    272.67 o 
   5  12   7     1978.14     1950.83    202.40 o 
   6  12   7      240.48      270.21    194.80 o 
   7  12   7      744.30      859.77    187.74 o 
   8  12   7     1467.58     1927.86    348.31 o 
  -7  13   7       33.70      317.92    185.14 o 
  -6  13   7       49.16      155.03    236.41 o 
  -5  13   7       37.46      232.16    160.51 o 
  -4  13   7       19.11       96.36     94.31 o 
  -3  13   7       15.13      346.95    184.73 o 
  -2  13   7       60.09       28.91     72.48 o 
  -1  13   7      309.39      304.44     57.27 o 
   0  13   7       33.63      -55.00    145.61 o 
   1  13   7      216.07      247.58    496.28 o 
   2  13   7       55.67      395.54    256.84 o 
   3  13   7      204.57      404.10    272.74 o 
   4  13   7        0.30      -65.81    209.93 o 
   5  13   7       28.35      140.75    127.76 o 
   6  13   7       56.41      240.03    197.80 o 
   7  13   7       76.70        0.36    175.90 o 
  -7  14   7      774.20      585.40    317.90 o 
  -6  14   7      690.13      758.89    288.20 o 
  -5  14   7       48.32      343.14    261.30 o 
  -4  14   7      484.57      556.75    190.11 o 
  -3  14   7     1104.49     1004.37    164.14 o 
  -2  14   7      660.71      751.90    146.23 o 
  -1  14   7      124.22       37.01     90.98 o 
   0  14   7     2391.07     2569.38    293.10 o 
   1  14   7     2520.18     3279.09    342.04 o 
   2  14   7      330.16      205.38    337.46 o 
   3  14   7      377.96      479.58    288.80 o 
   5  14   7     1478.86      987.77    334.10 o 
   6  14   7      129.84      273.05    199.06 o 
   7  14   7      575.26     1364.83    532.97 o 
  -7  15   7      139.85      134.47    435.47 o 
  -6  15   7      424.67      276.80    255.50 o 
  -5  15   7     1422.87     1683.61    327.38 o 
  -4  15   7      723.80      649.56    199.32 o 
  -3  15   7       37.44       88.10    155.32 o 
  -2  15   7     1029.64      945.42    180.49 o 
  -1  15   7     1751.22     1701.53    170.10 o 
   0  15   7       56.60      149.60    164.13 o 
   1  15   7       29.47        9.73    171.47 o 
   2  15   7     1422.10     1592.48    272.27 o 
   3  15   7     1594.91     1550.54    386.94 o 
   4  15   7      114.10      262.76    240.07 o 
   5  15   7      575.81      700.87    170.25 o 
   6  15   7     1514.01     1740.14    289.85 o 
   7  15   7     1064.08     1118.69    361.88 o 
  -6  16   7       16.47      190.82    164.46 o 
  -5  16   7       13.57      294.62    183.46 o 
  -4  16   7       10.60      178.65    171.73 o 
  -3  16   7      121.92      113.26    148.04 o 
  -2  16   7       62.42      221.41    129.94 o 
  -1  16   7        2.21      -45.60     97.91 o 
   0  16   7      328.46      419.72    187.18 o 
   1  16   7      857.69     1236.65    578.02 o 
   2  16   7       19.18      335.50    242.56 o 
   3  16   7        2.69     -128.86    273.27 o 
   4  16   7       50.34     1194.34    584.35 o 
   5  16   7      108.09      263.40    150.48 o 
   6  16   7        2.28      111.86    156.00 o 
  -6  17   7      529.66      534.81    205.38 o 
  -5  17   7     1830.00     1434.34    216.56 o 
  -4  17   7     1118.13      740.30    201.40 o 
  -3  17   7        2.80      118.62    147.11 o 
  -2  17   7     1468.24     1431.87    181.72 o 
  -1  17   7     3133.04     3282.82    324.30 o 
   0  17   7     1309.76     1390.02    246.21 o 
   1  17   7      212.26      137.76    164.70 o 
   2  17   7     2241.01     3009.00    442.84 o 
   3  17   7     1861.43     1115.48    578.85 o 
   4  17   7      306.22     -392.23    501.77 o 
   5  17   7      388.82      262.83    195.54 o 
   6  17   7     1809.60     1991.81    332.96 o 
  -6  18   7      187.55      390.78    269.68 o 
  -5  18   7        0.71       13.26    175.46 o 
  -4  18   7      196.28      294.85    181.04 o 
  -3  18   7      324.97      361.40    163.57 o 
  -2  18   7      190.90      325.73    144.16 o 
  -1  18   7        1.19       25.10    134.43 o 
   1  18   7      823.25      700.98    253.71 o 
   2  18   7      283.58      281.77    296.60 o 
   3  18   7       75.68       36.79    285.68 o 
   4  18   7      732.72       94.89    467.48 o 
   5  18   7      345.35      683.83    506.73 o 
   6  18   7       23.36      143.90    182.10 o 
  -5  19   7      733.67      592.22    202.42 o 
  -4  19   7      539.31      320.95    189.71 o 
  -3  19   7        9.45      103.87    167.05 o 
  -2  19   7      553.07      436.71    195.12 o 
  -1  19   7      848.43      903.67    249.37 o 
   0  19   7      708.94     1003.59    243.38 o 
   1  19   7       72.08       27.91    279.51 o 
   2  19   7      401.23      624.97    350.78 o 
   3  19   7      455.90      773.70    905.32 o 
   4  19   7      128.02     1594.89    724.86 o 
   5  19   7      227.27      311.94    350.31 o 
  -4  20   7      579.98      532.62    190.52 o 
  -3  20   7     1385.75      991.89    258.26 o 
  -2  20   7      511.23      361.63    238.02 o 
  -1  20   7        3.75      -42.52    221.38 o 
   0  20   7     1162.22     1132.96    267.68 o 
   1  20   7     2349.26     1494.39   1073.30 o 
   2  20   7      345.67       52.62    289.60 o 
   3  20   7      249.24      292.72    328.99 o 
   4  20   7     1634.78     1667.51    472.57 o 
  -4  21   7       13.19       91.08    283.44 o 
  -3  21   7        0.67      -91.24    188.22 o 
  -2  21   7        1.26      -25.50    175.45 o 
  -1  21   7       31.66     -114.36    203.99 o 
   0  21   7        0.20      173.13    211.86 o 
   1  21   7        2.59     -111.32    307.79 o 
   2  21   7       21.22      275.26    336.38 o 
   3  21   7       16.36      225.06    332.29 o 
   4  21   7        1.29     -276.36    442.51 o 
  -3  22   7      966.52      751.12    318.45 o 
  -2  22   7      586.09      483.46    250.10 o 
  -1  22   7       60.23     -189.05    194.23 o 
   0  22   7      888.73      927.31    291.24 o 
   1  22   7     1677.36     1906.60    497.09 o 
   2  22   7      280.62      120.62    334.73 o 
   3  22   7      149.45      659.93    501.77 o 
  -1  23   7      609.82      824.22    246.20 o 
   0  23   7      268.33       31.10    339.94 o 
   1  23   7       89.26      690.18    301.22 o 
  -8   0   8      710.08     1088.86    276.00 o 
  -7   0   8      297.38      396.94    340.78 o 
  -6   0   8       71.04      -23.16    261.52 o 
  -5   0   8     1140.65     1427.08    567.03 o 
  -4   0   8     2583.56     2454.26    610.99 o 
  -3   0   8       51.84      369.59    337.96 o 
  -2   0   8     1406.59     1153.39    244.61 o 
  -1   0   8     3869.19     4082.83    286.21 o 
   0   0   8     2459.44     3113.71    221.68 o 
   1   0   8        1.88       37.86     87.59 o 
   2   0   8     2859.26     2908.38    209.17 o 
   3   0   8     6669.20     6908.74    300.40 o 
   4   0   8     2889.94     3141.67    216.60 o 
   5   0   8      300.76      394.04    268.75 o 
   6   0   8     1607.93     1043.32    732.35 o 
   7   0   8     2189.42     1136.00    736.18 o 
   8   0   8      230.66      182.13    455.83 o 
  -8   1   8        2.92      601.85    291.53 o 
  -7   1   8       56.72      363.91    208.38 o 
  -6   1   8      144.31      197.07    172.39 o 
  -5   1   8      288.22      304.18    220.35 o 
  -4   1   8      198.43      337.65    272.16 o 
  -3   1   8      452.41      168.44    224.36 o 
  -2   1   8      419.91      529.97    123.29 o 
  -1   1   8       43.98       97.21     81.83 o 
   0   1   8      153.16      130.09     84.78 o 
   1   1   8      863.05      692.80     93.25 o 
   2   1   8      532.04      490.54     84.84 o 
   3   1   8       11.74       30.19     67.28 o 
   4   1   8      736.64      645.45     77.46 o 
   5   1   8      637.19      568.38    146.75 o 
   6   1   8      107.01     -118.79    145.44 o 
   7   1   8       22.11      -83.81    141.48 o 
   8   1   8      117.30      277.76    324.34 o 
  -8   2   8      390.81      915.35    307.80 o 
  -7   2   8      148.94      351.45    233.02 o 
  -6   2   8      135.23      198.19    374.29 o 
  -5   2   8      441.13      499.88    196.15 o 
  -4   2   8      859.40      430.00    279.28 o 
  -3   2   8       87.93      219.26    115.29 o 
  -2   2   8      877.45      640.14    217.11 o 
  -1   2   8     2516.86     2742.06    182.94 o 
   0   2   8     1099.77     1122.33    100.15 o 
   1   2   8       25.91       76.75     78.22 o 
   2   2   8     1298.04     1175.16    102.99 o 
   3   2   8     2430.06     2337.12    116.83 o 
   4   2   8      696.36      739.57    119.94 o 
   5   2   8       10.58      -66.99    123.38 o 
   6   2   8      684.93      456.29    152.02 o 
   7   2   8      925.65      736.56    322.80 o 
   8   2   8       70.39       74.76    220.78 o 
  -7   3   8      504.52      778.20    336.22 o 
  -6   3   8      759.58      631.20    277.75 o 
  -5   3   8      337.26      537.86    175.36 o 
  -4   3   8      355.07      249.47    191.09 o 
  -3   3   8     2729.37     3403.52    357.16 o 
  -2   3   8     2467.23     2222.37    341.11 o 
  -1   3   8      343.10      263.39     64.52 o 
   0   3   8     1222.77     1025.83    103.42 o 
   1   3   8     4209.18     4164.24    234.59 o 
   2   3   8     2647.04     2357.54    135.23 o 
   3   3   8      158.89      110.50    111.62 o 
   4   3   8     1278.41     1413.44    195.85 o 
   5   3   8     2474.94     2835.45    225.97 o 
   6   3   8      392.78      326.22    127.80 o 
   7   3   8       71.04      164.23    178.48 o 
   8   3   8     1068.85     1866.44    781.30 o 
  -8   4   8        7.23     -176.15    291.25 o 
  -7   4   8       11.75       71.11    253.52 o 
  -6   4   8        2.29      289.87    208.54 o 
  -5   4   8       28.41       47.33    198.12 o 
  -4   4   8       16.06      -25.26    174.13 o 
  -3   4   8       36.40     -106.62    153.00 o 
  -2   4   8      113.51      213.23    101.27 o 
  -1   4   8       37.04       79.63     69.00 o 
   0   4   8       44.69      120.12     68.64 o 
   1   4   8       63.26       85.31     64.72 o 
   2   4   8        5.04        0.42    106.76 o 
   3   4   8       17.74      256.87    133.60 o 
   4   4   8       73.46       -3.56    114.91 o 
   5   4   8       36.60     -125.66    125.97 o 
   6   4   8        1.49       60.49    186.44 o 
   7   4   8       28.75      -32.01    157.15 o 
   8   4   8        8.69     -188.39    193.85 o 
  -8   5   8        1.06      397.45    264.30 o 
  -7   5   8      699.08      360.90    514.21 o 
  -6   5   8     1316.48     1363.10    326.61 o 
  -5   5   8      269.83      715.53    324.04 o 
  -4   5   8      238.08      493.76    168.69 o 
  -3   5   8     2926.57     3273.72    634.03 o 
  -2   5   8     2775.04     2945.08    305.30 o 
  -1   5   8       83.22       28.60     61.29 o 
   0   5   8      684.55      653.85     93.84 o 
   1   5   8     3045.51     3122.05    199.64 o 
   2   5   8     2152.33     2739.22    216.81 o 
   3   5   8      292.51      164.60    132.36 o 
   4   5   8     2628.69     3066.90    551.55 o 
   5   5   8     1958.45     1233.52    388.64 o 
   6   5   8      451.67      290.72    168.21 o 
   7   5   8       99.07      201.32    141.15 o 
   8   5   8     1121.82     1135.94    286.91 o 
  -8   6   8      176.78      484.98    333.45 o 
  -7   6   8      106.15      192.47    223.11 o 
  -6   6   8      177.06      138.48    198.86 o 
  -5   6   8      559.61      348.67    164.41 o 
  -4   6   8      539.20      351.99    194.42 o 
  -3   6   8       24.28       29.65     97.34 o 
  -2   6   8      151.89       91.18    110.05 o 
  -1   6   8      969.44      844.37    133.50 o 
   0   6   8      607.93      572.93     87.19 o 
   1   6   8        6.24      135.46    118.37 o 
   2   6   8     1092.67      974.00    140.54 o 
   3   6   8     2510.05     1974.32    239.67 o 
   4   6   8      671.21      367.94    181.11 o 
   5   6   8       91.74       62.41    181.39 o 
   6   6   8      868.71     1355.87    355.37 o 
   7   6   8      556.60      357.26    177.93 o 
   8   6   8      115.23       18.65    391.90 o 
  -7   7   8      269.04      538.76    349.01 o 
  -6   7   8      481.73      384.38    254.53 o 
  -5   7   8      129.69       31.66    160.57 o 
  -4   7   8       49.53       46.74    116.15 o 
  -2   7   8      942.89      660.59    129.76 o 
  -1   7   8       25.10      187.80     96.66 o 
   0   7   8      198.27      114.28     54.53 o 
   1   7   8      373.06      415.81    113.49 o 
   2   7   8      342.01      289.10    118.59 o 
   3   7   8       87.74      126.25    127.60 o 
   4   7   8     1137.45      556.69    345.47 o 
   5   7   8      320.59      408.55    234.42 o 
   6   7   8       88.34      196.23    168.25 o 
   7   7   8       54.07     -130.36    136.91 o 
  -7   8   8      322.68      433.00    406.17 o 
  -6   8   8      206.57      369.85    251.23 o 
  -5   8   8     1911.54     1532.45    295.36 o 
  -4   8   8     2011.72     1337.26    345.83 o 
  -3   8   8      225.12      223.65    108.89 o 
  -2   8   8      569.05      650.41    124.87 o 
  -1   8   8     3059.47     3132.90    202.41 o 
   0   8   8     1535.41     1008.78    460.74 o 
   1   8   8       79.04       84.38    119.79 o 
   2   8   8     2279.24     1974.54    200.62 o 
   3   8   8     4801.64     5004.79    329.80 o 
   4   8   8     1300.06      931.17    388.35 o 
   5   8   8      190.04      179.21    162.29 o 
   6   8   8     1522.42     1425.88    334.20 o 
   7   8   8     1553.72     1364.00    226.13 o 
  -7   9   8        5.14       59.79    282.17 o 
  -6   9   8       38.32      192.42    239.48 o 
  -5   9   8       66.27      114.91    150.34 o 
  -4   9   8       42.45      188.46    146.40 o 
  -3   9   8      112.67      170.83    128.76 o 
  -2   9   8      216.37      390.35    120.72 o 
  -1   9   8       17.23       16.13     92.90 o 
   0   9   8      229.23      150.66    121.69 o 
   1   9   8      511.56      481.05    139.80 o 
   2   9   8      228.82      224.69    131.09 o 
   3   9   8       19.05      -71.96    148.55 o 
   4   9   8       16.32     -109.29    178.89 o 
   5   9   8      371.51      595.17    185.79 o 
   6   9   8       21.54      -54.98    169.57 o 
   7   9   8        3.19      235.08    212.56 o 
  -7  10   8      200.83      576.90    308.59 o 
  -6  10   8      151.60      184.42    202.55 o 
  -5  10   8     1443.87     1217.17    308.08 o 
  -4  10   8     1222.65      976.04    348.19 o 
  -3  10   8      212.94      268.57    106.29 o 
  -2  10   8      491.95      432.41    101.25 o 
  -1  10   8     1615.09     1032.21    319.71 o 
   0  10   8     1197.39     1063.94    131.97 o 
   1  10   8       82.39      103.80    107.13 o 
   2  10   8     1231.40      889.16    205.35 o 
   3  10   8     2328.86     2205.50    400.47 o 
   4  10   8      365.39      259.21    192.22 o 
   5  10   8       35.75      173.49    204.29 o 
   6  10   8      628.75      889.57    192.02 o 
   7  10   8      735.10     1076.58    205.70 o 
  -7  11   8      313.31      401.45    228.17 o 
  -6  11   8      860.11      987.19    198.04 o 
  -5  11   8      249.11      338.98    223.40 o 
  -4  11   8      191.77      204.72    101.55 o 
  -3  11   8     1356.23     1153.46    150.21 o 
  -2  11   8     1938.99     1737.49    270.21 o 
  -1  11   8      192.90      156.64     84.61 o 
   0  11   8     1402.67     1159.19    159.65 o 
   1  11   8     2018.42     2044.96    401.51 o 
   2  11   8     1172.80      518.33    530.39 o 
   3  11   8        2.83        5.38    234.88 o 
   4  11   8     1032.22      926.56    332.67 o 
   5  11   8     1122.98     1071.67    260.72 o 
   6  11   8      234.61      247.00    203.17 o 
   7  11   8       88.48      287.43    218.04 o 
  -6  12   8        5.80      114.09    242.48 o 
  -5  12   8      111.74      105.19    162.39 o 
  -4  12   8       70.16      129.78    148.65 o 
  -3  12   8       21.59      126.52    139.39 o 
  -2  12   8      100.93      125.62    100.72 o 
  -1  12   8       73.87      229.26    155.28 o 
   0  12   8       22.37      154.23    108.75 o 
   1  12   8       14.49       76.57     78.55 o 
   2  12   8       73.03       59.79    245.45 o 
   3  12   8       83.66      170.48    264.55 o 
   4  12   8        6.75       -5.52    258.16 o 
   5  12   8        1.65       24.70    187.42 o 
   6  12   8       15.39       76.92    338.64 o 
  -6  13   8     1143.65      894.99    368.62 o 
  -5  13   8      201.25       27.54    160.21 o 
  -4  13   8      146.33      326.44    185.96 o 
  -3  13   8     1874.91     1493.64    246.31 o 
  -2  13   8     2030.13     1499.07    258.09 o 
  -1  13   8       18.18     -232.12    232.12 o 
   0  13   8     1465.66     1537.46    313.15 o 
   1  13   8     1895.92     1954.36    457.02 o 
   2  13   8      904.42      831.08    234.42 o 
   3  13   8       44.76      106.38    266.59 o 
   4  13   8     1361.29     2514.26    602.33 o 
   5  13   8     1145.28     1267.91    273.39 o 
   6  13   8      232.68      224.13    222.64 o 
  -6  14   8       76.55      244.65    185.22 o 
  -5  14   8      485.13      302.47    170.18 o 
  -4  14   8      386.52      219.77    197.97 o 
  -3  14   8       67.42      -23.78    141.32 o 
  -2  14   8       84.90       44.93    165.47 o 
  -1  14   8      678.03      457.68    254.17 o 
   0  14   8      158.68      179.56    227.03 o 
   1  14   8       14.56      337.04    235.52 o 
   2  14   8      360.74      348.81    212.24 o 
   3  14   8      657.41     1329.23    431.85 o 
   4  14   8      203.48      620.54    460.32 o 
   5  14   8        4.52      138.15    270.03 o 
   6  14   8      418.61      535.92    483.17 o 
  -5  15   8       93.29       55.55    174.94 o 
  -4  15   8       81.40      329.93    155.65 o 
  -3  15   8      646.41      637.51    204.60 o 
  -2  15   8      483.09      667.32    230.57 o 
  -1  15   8        6.57       18.41    222.83 o 
   0  15   8      361.15      364.62    338.95 o 
   1  15   8     1155.81      984.89    574.71 o 
   2  15   8      198.94      312.35    217.94 o 
   3  15   8        0.14      177.75    293.36 o 
   4  15   8      429.95      587.25    353.11 o 
   5  15   8      361.04      138.92    231.61 o 
  -5  16   8     1532.16      755.19    274.22 o 
  -4  16   8     1308.22     1324.46    231.81 o 
  -3  16   8      127.87      151.20    157.51 o 
  -2  16   8      466.05      571.47    197.20 o 
  -1  16   8     1630.50     1919.35    572.20 o 
   0  16   8      900.50     1310.81    248.04 o 
   1  16   8       54.37     -203.71    203.71 o 
   2  16   8     1045.96     1158.70    396.48 o 
   3  16   8     1915.68     2027.95    714.20 o 
   4  16   8      599.43      996.84    406.51 o 
   5  16   8       22.75      111.30    241.52 o 
  -4  17   8        0.13       35.78    239.33 o 
  -3  17   8       18.98      -13.47    205.33 o 
  -2  17   8       43.74      205.66    213.71 o 
  -1  17   8        1.57      121.19    199.89 o 
   0  17   8       31.37     -172.16    172.16 o 
   1  17   8        0.59      347.58    302.34 o 
   2  17   8        5.60       -6.87    521.25 o 
   3  17   8        3.52      -67.69    304.92 o 
   4  17   8       79.80      620.37    711.21 o 
  -4  18   8      966.13      182.13    316.98 o 
  -3  18   8       69.94      144.11    228.00 o 
  -2  18   8      262.59      165.95    279.24 o 
  -1  18   8     1365.99     1437.84    300.25 o 
   0  18   8     1325.34     1886.12    322.05 o 
   1  18   8       15.11       65.71    190.91 o 
   2  18   8      579.61     1043.02    491.12 o 
   3  18   8     1332.26     1890.76    518.76 o 
   4  18   8      523.19      373.92    489.45 o 
  -3  19   8      720.90      919.79    254.34 o 
  -2  19   8      715.18      736.16    269.25 o 
  -1  19   8      145.43       99.16    326.07 o 
   0  19   8      447.91      552.53    244.17 o 
   1  19   8      892.31     1664.39    301.95 o 
   2  19   8      344.50      577.30    386.26 o 
   3  19   8       43.75     -116.88    446.17 o 
  -1  20   8       43.95      101.06    220.23 o 
   0  20   8       80.28      337.25    200.89 o 
   1  20   8        9.60      204.17    223.42 o 
  -6   1   9       11.34      718.66    421.59 o 
  -5   1   9      387.62      730.63    310.32 o 
  -4   1   9     1335.35      514.49    308.97 o 
  -3   1   9      459.95      647.94    178.88 o 
  -2   1   9      137.91       69.05     84.39 o 
  -1   1   9     1598.67     1621.52    158.89 o 
   0   1   9     1682.86     1387.27    174.86 o 
   1   1   9      394.67      332.11    102.33 o 
   2   1   9      170.55       79.64    109.66 o 
   3   1   9     1443.21     1591.81    232.77 o 
   4   1   9     1636.45     1600.81    413.37 o 
   5   1   9       13.26       57.52    547.89 o 
   6   1   9      699.37      589.79    296.34 o 
  -6   2   9      288.31     1023.11    454.36 o 
  -5   2   9      451.95     1175.95    401.78 o 
  -4   2   9      105.96      224.88    182.36 o 
  -3   2   9      470.24      335.63    171.23 o 
  -2   2   9      654.44      441.66    106.64 o 
  -1   2   9      236.09      121.53    107.50 o 
   0   2   9      412.19      324.32    100.58 o 
   1   2   9      965.49     1164.25    228.38 o 
   2   2   9      583.20      481.95    127.71 o 
   3   2   9       86.84      151.37    201.52 o 
   4   2   9      539.04      981.94    467.98 o 
   5   2   9     1401.15     1878.72    453.16 o 
   6   2   9      578.34       65.69    359.93 o 
  -6   3   9       13.82      613.96    287.32 o 
  -5   3   9       56.38      -34.86    208.83 o 
  -4   3   9      234.41      -75.06    182.80 o 
  -3   3   9      125.96     -118.78    118.78 o 
  -2   3   9       84.90       72.96     92.98 o 
  -1   3   9      636.49      485.96    139.08 o 
   0   3   9      341.92      247.16     95.80 o 
   1   3   9      148.36      216.13    156.82 o 
   2   3   9       23.44       86.98    106.86 o 
   3   3   9      271.56      545.91    156.68 o 
   4   3   9      142.69      268.53    130.26 o 
   5   3   9        4.88      -43.01    175.61 o 
   6   3   9      164.65      131.27    186.46 o 
  -6   4   9      651.52      948.51    525.29 o 
  -5   4   9      428.74     -437.18    437.18 o 
  -4   4   9       42.31     -156.20    156.20 o 
  -3   4   9     1264.68      941.35    230.50 o 
  -2   4   9     1899.94     1899.62    284.06 o 
  -1   4   9      307.56      160.15    112.75 o 
   0   4   9      535.81      438.87    100.22 o 
   1   4   9     1977.56     1779.05    201.10 o 
   2   4   9     1380.04     1242.88    179.52 o 
   3   4   9       13.56       49.99    103.79 o 
   4   4   9      632.72      749.00    143.53 o 
   5   4   9     2425.58     1898.60    234.69 o 
   6   4   9      847.88     1270.58    321.64 o 
  -6   5   9        0.44       -1.92    195.45 o 
  -5   5   9       19.26      106.96    215.93 o 
  -4   5   9      149.58      133.38    176.16 o 
  -3   5   9       29.71       52.68    142.46 o 
  -2   5   9        9.79       95.09    107.40 o 
  -1   5   9       22.27        1.09     95.07 o 
   0   5   9      123.71      183.80    113.69 o 
   1   5   9       14.06      -45.08     98.88 o 
   2   5   9      131.02       55.15    128.65 o 
   3   5   9       77.19      -10.84    125.81 o 
   4   5   9      107.52      -87.87    140.78 o 
   5   5   9        6.13       -6.13    151.18 o 
   6   5   9       42.12      116.54    401.89 o 
  -6   6   9      514.85      547.78    308.18 o 
  -5   6   9      285.01       36.01    208.34 o 
  -4   6   9        0.31      207.42    274.05 o 
  -3   6   9      869.22      664.30    149.57 o 
  -2   6   9     1478.63     1124.00    147.74 o 
  -1   6   9      140.06      160.19     97.50 o 
   0   6   9      117.47       13.64    108.32 o 
   1   6   9     1085.93     1145.83    181.03 o 
   2   6   9     1049.71      795.32    169.14 o 
   3   6   9       44.36      -42.02    145.41 o 
   4   6   9      645.60      349.59    160.82 o 
   5   6   9     1106.16      104.84    380.64 o 
   6   6   9      438.34      183.13    420.86 o 
  -6   7   9        0.01      675.81    296.02 o 
  -5   7   9      356.67      369.54    240.73 o 
  -3   7   9      396.76      291.09    144.43 o 
  -2   7   9       31.39       32.86     96.23 o 
  -1   7   9      783.03      533.29    144.29 o 
   0   7   9     1269.66     1095.41    163.72 o 
   1   7   9      318.10      248.98    109.13 o 
   2   7   9      393.16      417.04    152.48 o 
   3   7   9     1282.96     1099.57    193.21 o 
   4   7   9      964.63      679.87    363.42 o 
   5   7   9        0.86     -165.63    269.13 o 
   6   7   9      478.67      285.46    307.43 o 
  -6   8   9       48.24      420.46    228.08 o 
  -5   8   9       12.27       44.72    211.78 o 
  -4   8   9       32.55      314.51    152.14 o 
  -3   8   9       25.56       23.60    141.71 o 
  -2   8   9      161.29      643.45    245.14 o 
  -1   8   9       59.75      121.94    139.44 o 
   0   8   9        0.86      -50.01    120.16 o 
   1   8   9       18.74      -29.07    119.01 o 
   2   8   9      104.39       25.72    133.22 o 
   3   8   9        1.75      -85.00    146.05 o 
   4   8   9      143.07        2.71    194.62 o 
   5   8   9        0.36      -70.60    270.45 o 
   6   8   9        0.53      254.05    464.15 o 
  -5   9   9      566.02     1188.76    419.34 o 
  -4   9   9     1165.34     1669.67    362.90 o 
  -3   9   9      572.83      507.67    146.78 o 
  -2   9   9       28.40      -62.31    121.94 o 
  -1   9   9     1825.01     1312.15    187.14 o 
   0   9   9     2125.84     1841.49    232.51 o 
   1   9   9      462.47      378.42    137.00 o 
   2   9   9      452.76      369.50    138.90 o 
   4   9   9     1085.14      952.63    260.78 o 
   5   9   9        4.77      139.82    293.86 o 
  -5  10   9      169.55      457.32    256.44 o 
  -4  10   9       83.85      503.86    251.73 o 
  -3  10   9      496.72      571.09    216.71 o 
  -2  10   9      652.51      655.77    151.87 o 
  -1  10   9      100.51      268.95    142.38 o 
   0  10   9      164.44      181.88    127.97 o 
   1  10   9      634.71      467.28    140.95 o 
   2  10   9      483.88      452.84    112.42 o 
   3  10   9       61.60      106.44    166.60 o 
   4  10   9      151.31      366.98    227.51 o 
   5  10   9      616.10      476.16    244.59 o 
  -4  11   9      262.60      199.20    221.90 o 
  -3  11   9      136.77      796.09    543.70 o 
  -2  11   9       31.98      -96.95    186.90 o 
  -1  11   9      643.74      793.72    262.11 o 
   0  11   9      668.78      707.37    146.38 o 
   1  11   9       69.66      220.82    117.23 o 
   2  11   9      169.08        2.70     88.63 o 
   3  11   9      571.82      565.62    298.13 o 
   4  11   9      251.67      380.28    236.87 o 
   5  11   9       12.39     -248.67    248.67 o 
  -4  12   9       23.95      393.48    241.68 o 
  -3  12   9     1464.73     1319.04    361.78 o 
  -2  12   9     1881.75     2305.38    444.66 o 
  -1  12   9      342.50      402.74    204.58 o 
   0  12   9      288.14      625.74    430.33 o 
   1  12   9     1451.60     1911.35    430.27 o 
   2  12   9     1165.42     1934.85    281.00 o 
   3  12   9       85.59      233.07    155.18 o 
   4  12   9      279.46      193.02    603.16 o 
  -3  13   9       24.87     -248.97    336.65 o 
  -2  13   9        9.49       40.44    603.95 o 
  -1  13   9       63.18        0.04    179.45 o 
   0  13   9       30.39      259.12    201.45 o 
   1  13   9       57.25      -83.03    156.36 o 
   2  13   9        2.58      398.08    209.59 o 
   3  13   9        0.75      -32.98    214.99 o 
   4  13   9       14.85       96.52    184.82 o 
  -3  14   9     1008.88     1759.15    449.35 o 
  -2  14   9     1089.82     1706.32    384.21 o 
  -1  14   9      142.48      545.43    274.12 o 
   0  14   9       57.44       18.72    208.42 o 
   1  14   9     1100.09     1390.34    276.49 o 
   2  14   9      752.76     1418.30    294.41 o 
   3  14   9       64.36      160.85    226.38 o 
  -3  15   9      226.67       20.49    458.99 o 
  -2  15   9       41.58      538.18    254.47 o 
  -1  15   9      600.78      657.93    306.31 o 
   0  15   9      778.90     1216.13    318.83 o 
   1  15   9      258.84      484.82    363.06 o 
   2  15   9      219.51       73.27    343.04 o 
   3  15   9      826.52     1430.74    387.24 o 
  -2  16   9       94.56      813.70    349.41 o 
   0  16   9       43.97       10.68    408.89 o 
   1  16   9       88.46      452.39    233.97 o 
   2  16   9       38.56     -154.58    238.93 o 
  -4   0  10      776.55     1265.92    565.70 o 
  -3   0  10      700.34      214.05    275.19 o 
  -2   0  10       46.39        7.61    206.78 o 
  -1   0  10      894.46      431.41    222.87 o 
   2   0  10       19.92       40.29    186.46 o 
   3   0  10      946.32      969.25    266.04 o 
   4   0  10     1034.01     1222.97    294.67 o 
  -4   1  10        0.45      458.69    234.12 o 
  -3   1  10       33.48       26.02    120.36 o 
  -2   1  10      168.40       35.97    149.28 o 
  -1   1  10      133.22      152.26    150.89 o 
   0   1  10       18.02      -89.30    179.75 o 
   2   1  10      196.87      354.92    256.24 o 
   3   1  10      113.80      527.70    792.28 o 
   4   1  10       72.92      452.50    347.78 o 
  -4   2  10      375.61      310.39    193.08 o 
  -3   2  10      370.76       94.49    137.71 o 
  -2   2  10       12.52      -18.45    147.28 o 
  -1   2  10      541.79      313.50    228.96 o 
   0   2  10      836.43      653.06    261.55 o 
   2   2  10       11.66      307.32    332.63 o 
   3   2  10      238.97      560.58    361.26 o 
   4   2  10      515.52     1117.89    438.18 o 
  -4   3  10       17.44      -43.08    151.65 o 
  -3   3  10      199.52      182.79    144.42 o 
  -2   3  10     1201.29     1034.30    231.27 o 
  -1   3  10      630.52      450.45    258.55 o 
   0   3  10       70.52       24.13    190.50 o 
   1   3  10      677.08      418.18    174.63 o 
   2   3  10      735.17     1875.91    472.14 o 
   3   3  10      366.54      649.12    354.94 o 
   4   3  10      106.13      708.05    395.56 o 
  -4   4  10        0.05      387.61    207.96 o 
  -3   4  10        0.15      115.40    222.62 o 
  -2   4  10       12.02      193.84    252.01 o 
  -1   4  10        6.37       72.87    220.46 o 
   0   4  10        5.04      111.51    209.42 o 
   1   4  10        6.91      332.58    183.48 o 
   2   4  10       10.64       38.29    286.68 o 
   3   4  10       21.04      358.97    259.54 o 
   4   4  10       17.78       32.56    239.57 o 
  -4   5  10       32.51     -209.91    209.91 o 
  -3   5  10      243.28      630.17    323.54 o 
  -2   5  10     1094.21      650.88    302.57 o 
  -1   5  10      413.19      410.31    261.94 o 
   0   5  10       20.81       28.42    210.59 o 
   1   5  10      879.88      539.84    191.74 o 
   2   5  10     1213.39      930.69    211.77 o 
   3   5  10      255.63      308.51    195.99 o 
   4   5  10       61.48      -30.54    186.36 o 
  -3   6  10      260.90      216.65    262.71 o 
  -2   6  10        4.26       81.08    256.16 o 
  -1   6  10      214.12      328.94    264.16 o 
   0   6  10      608.87      490.96    195.81 o 
   1   6  10      211.14      123.75    170.12 o 
   2   6  10      139.30      229.82    140.52 o 
   3   6  10      239.50      338.12    153.76 o 
  -3   7  10       25.53      995.81    374.83 o 
  -2   7  10      259.07     1254.76    728.19 o 
  -1   7  10      106.71      157.92    260.27 o 
   0   7  10        6.22      306.14    185.31 o 
   1   7  10      251.55      178.07    174.24 o 
   2   7  10      432.83      295.32    186.00 o 
   3   7  10      116.55      378.25    176.02 o 
  -3   8  10      604.85      845.24    376.01 o 
  -2   8  10        3.81      295.28    379.91 o 
  -1   8  10      810.81      795.22    294.82 o 
   0   8  10     1425.46     1222.54    240.89 o 
   1   8  10      553.12      412.53    161.57 o 
   2   8  10       83.78       46.93    123.92 o 
   3   8  10     1031.19      750.66    179.26 o 
  -2   9  10      127.79      430.25    549.55 o 
  -1   9  10       22.16      -79.04    181.57 o 
   0   9  10        1.83       73.67    146.31 o 
   1   9  10       26.31      353.64    284.01 o 
   2   9  10       62.04      170.89    180.16 o 
  -2  10  10        8.76      750.55    758.49 o 
  -1  10  10      626.82      399.55    274.36 o 
   0  10  10      843.46     1187.94    272.05 o 
   1  10  10      316.59      288.84    433.35 o 
   2  10  10       30.71      197.80    137.53 o 
   0  11  10        2.23      135.84    218.30 o 
                                                 
